# Supplementary material for: Bis[aqua­(2,3-naphtho-15-crown-5)sodium] tetra­kis(thio­cyanato-κN)cobaltate(II)
Source: Acta Crystallogr Sect E Struct Rep Online. 2009 Oct 7;65(Pt 11):m1314. doi: 10.1107/S1600536809038641 (PMC2971187; doi:10.1107/S1600536809038641)
Supplement: Supplementary file 1 [file e-65-m1314-sup1.cif]

##############################################################################
###                                                                        ###
###        Electronic paper (Acta Crystallographica Section E)             ###
###                                                                        ###
##############################################################################
#                                                                            #
# This CIF contains the data in a paper accepted for publication in Acta     #
# Crystallographica Section E. It conforms to the requirements of Notes      #
# for Authors for Section E, and has been peer reviewed under the auspices   #
# of the IUCr Commission on Journals.                                        #
#                                                                            #
# Full details of the Crystallographic Information File format               #
# are given in the paper "The Crystallographic Information File (CIF):       #
# a New Standard Archive File for Crystallography" by S. R. Hall, F. H.      #
# Allen and I. D. Brown [Acta Cryst. (1991), A47, 655-685].                  #
#                                                                            #
# The current version of the core CIF dictionary is obtainable from          #
# ftp://ftp.iucr.org/pub/cif_core.dic. The current version number is 2.4.    #
#                                                                            #
# Software is freely available for graphical display of the structure(s) in  #
# this CIF.  For information consult the CIF home page http://www.iucr.org/  #
# cif/home.html                                                              #
#                                                                            #
# This file may be used for bona fide research purposes within the           #
# scientific community so long as proper attribution is given to the journal # 
# article from which it was obtained.                                        #
#                                                                            #
##############################################################################
                                             
data_I
_audit_creation_method     SHELXL-97
_chemical_name_systematic
;
Bis[aqua(2,3-naphtho-15-crown-5)sodium]
tetrakis(thiocyanato-\k<i>N</i>)cobaltate(II)
;
_chemical_name_common     ?
_chemical_formula_moiety     '2(C18 H24 Na O6 +), C4 N4 S4 Co1 2-'
_chemical_formula_sum     'C40 H48 Co N4 Na2 O12 S4'
_chemical_formula_iupac     '[Na (C18 H22 O5) (H2 O)]2 [Co (N C S)4]'
_chemical_formula_weight     1009.97
_chemical_melting_point     ?
_symmetry_cell_setting     Monoclinic
_symmetry_space_group_name_H-M     'C 2/c'
_symmetry_space_group_name_Hall     '-C 2yc'
loop_
    _symmetry_equiv_pos_as_xyz
    'x, y, z'
    '-x, y, -z+1/2'
    'x+1/2, y+1/2, z'
    '-x+1/2, y+1/2, -z+1/2'
    '-x, -y, -z'
    'x, -y, z-1/2'
    '-x+1/2, -y+1/2, -z'
    'x+1/2, -y+1/2, z-1/2'
_cell_length_a     23.030(5)
_cell_length_b     13.170(3)
_cell_length_c     17.469(4)
_cell_angle_alpha     90.00
_cell_angle_beta     115.255(3)
_cell_angle_gamma     90.00
_cell_volume     4792.0(18)
_cell_formula_units_Z     4
_cell_measurement_reflns_used     1972
_cell_measurement_theta_min     2.46
_cell_measurement_theta_max     21.88
_cell_measurement_temperature     298(2)
_exptl_crystal_description     block
_exptl_crystal_colour     red
_exptl_crystal_size_max     0.39
_exptl_crystal_size_mid     0.36
_exptl_crystal_size_min     0.18
_exptl_crystal_density_diffrn     1.400
_exptl_crystal_density_meas     ?
_exptl_crystal_density_method     'not measured'
_exptl_crystal_F_000     2100
_exptl_absorpt_coefficient_mu     0.612
_exptl_absorpt_correction_type     multi-scan
_exptl_absorpt_process_details     '(SADABS; Sheldrick, 1996)'
_exptl_absorpt_correction_T_min     0.796
_exptl_absorpt_correction_T_max     0.898
_exptl_special_details
;
;
_diffrn_ambient_temperature     298(2)
_diffrn_radiation_type     MoK\a
_diffrn_radiation_wavelength     0.71073
_diffrn_radiation_source     'fine-focus sealed tube'
_diffrn_radiation_monochromator     graphite
_diffrn_measurement_device_type     'Bruker SMART CCD area-detector'
_diffrn_measurement_method     '\f and \f'
_diffrn_detector_area_resol_mean     ?
_diffrn_reflns_number     12300
_diffrn_reflns_av_R_equivalents     0.0500
_diffrn_reflns_av_sigmaI/netI     0.0700
_diffrn_reflns_theta_min     1.83
_diffrn_reflns_theta_max     25.01
_diffrn_reflns_theta_full     25.01
_diffrn_measured_fraction_theta_max     1.000
_diffrn_measured_fraction_theta_full     1.000
_diffrn_reflns_limit_h_min     -23
_diffrn_reflns_limit_h_max     27
_diffrn_reflns_limit_k_min     -15
_diffrn_reflns_limit_k_max     10
_diffrn_reflns_limit_l_min     -20
_diffrn_reflns_limit_l_max     20
_diffrn_standards_number     0
_diffrn_standards_interval_count     .
_diffrn_standards_interval_time     .
_diffrn_standards_decay_%     ?
_refine_special_details
;
Refinement of <i>F</i>^2^ against ALL reflections. The weighted <i>R</i>-factor
<i>wR</i> and goodness of fit <i>S</i> are based on <i>F</i>^2^, conventional
<i>R</i>-factors <i>R</i> are based on <i>F</i>, with <i>F</i> set to zero for
negative <i>F</i>^2^. The threshold expression of <i>F</i>^2^ >
\s(<i>F</i>^2^) is used only for calculating <i>R</i>-factors(gt) <i>etc</i>.
and is not relevant to the choice of reflections for refinement.
<i>R</i>-factors based on <i>F</i>^2^ are statistically about twice as large
as those based on <i>F</i>, and <i>R</i>- factors based on ALL data will be
even larger.
;
_reflns_number_total     4232
_reflns_number_gt     2150
_reflns_threshold_expression     I>2\s(I)
_refine_ls_structure_factor_coef     Fsqd
_refine_ls_matrix_type     full
_refine_ls_R_factor_all     0.1166
_refine_ls_R_factor_gt     0.0463
_refine_ls_wR_factor_gt     0.0840
_refine_ls_wR_factor_ref     0.1103
_refine_ls_goodness_of_fit_ref     1.003
_refine_ls_restrained_S_all     1.013
_refine_ls_number_reflns     4232
_refine_ls_number_parameters     285
_refine_ls_number_restraints     6
_refine_ls_hydrogen_treatment     constr
_refine_ls_weighting_scheme     calc
_refine_ls_weighting_details
         'calc w=1/[\s^2^(Fo^2^)+(0.0212P)^2^+7.4253P] where P=(Fo^2^+2Fc^2^)/3'
_atom_sites_solution_hydrogens     geom
_atom_sites_solution_primary     direct
_atom_sites_solution_secondary     difmap
_refine_ls_shift/su_max     0.001
_refine_ls_shift/su_mean     0.000
_refine_diff_density_max     0.252
_refine_diff_density_min     -0.278
_refine_ls_extinction_method     none
_refine_ls_extinction_coef     ?
loop_
    _atom_type_symbol
    _atom_type_description
    _atom_type_scat_dispersion_real
    _atom_type_scat_dispersion_imag
    _atom_type_scat_source
    'C' 'C' 0.0033 0.0016
                         'International Tables Vol C Tables 4.2.6.8 and 6.1.1.4'
    'H' 'H' 0.0000 0.0000
                         'International Tables Vol C Tables 4.2.6.8 and 6.1.1.4'
    'O' 'O' 0.0106 0.0060
                         'International Tables Vol C Tables 4.2.6.8 and 6.1.1.4'
    'Co' 'Co' 0.3494 0.9721
                         'International Tables Vol C Tables 4.2.6.8 and 6.1.1.4'
    'S' 'S' 0.1246 0.1234
                         'International Tables Vol C Tables 4.2.6.8 and 6.1.1.4'
    'N' 'N' 0.0061 0.0033
                         'International Tables Vol C Tables 4.2.6.8 and 6.1.1.4'
    'Na' 'Na' 0.0362 0.0249
                         'International Tables Vol C Tables 4.2.6.8 and 6.1.1.4'
_computing_data_collection     'SMART (Siemens, 1996)'
_computing_cell_refinement     'SAINT (Siemens, 1996)'
_computing_data_reduction     'SAINT (Siemens, 1996)'
_computing_structure_solution     'SHELXS97 (Sheldrick, 2008)'
_computing_structure_refinement     'SHELXL97 (Sheldrick, 2008)'
_computing_molecular_graphics     'SHELXTL (Sheldrick, 2008)'
_computing_publication_material     'SHELXTL (Sheldrick, 2008)'
loop_
    _atom_site_type_symbol
    _atom_site_label
    _atom_site_fract_x
    _atom_site_fract_y
    _atom_site_fract_z
    _atom_site_U_iso_or_equiv
    _atom_site_adp_type
    _atom_site_calc_flag
    _atom_site_refinement_flags
    _atom_site_occupancy
    _atom_site_disorder_assembly
    _atom_site_disorder_group
    Co Co1 0.5000 0.51700(7) 0.7500 0.0623(3) Uani d S 1 . .
    Na Na1 0.81291(7) 0.28279(13) 0.32041(10) 0.0657(5) Uani d . 1 . .
    N N1 0.57146(16) 0.4339(3) 0.8270(2) 0.0680(10) Uani d . 1 . .
    N N2 0.53079(17) 0.5994(3) 0.6834(3) 0.0808(12) Uani d . 1 . .
    O O1 0.80689(12) 0.1597(2) 0.41499(16) 0.0580(7) Uani d . 1 . .
    O O2 0.73752(11) 0.3173(2) 0.37301(15) 0.0534(7) Uani d . 1 . .
    O O3 0.77894(13) 0.4521(2) 0.28951(16) 0.0632(8) Uani d . 1 . .
    O O4 0.90108(13) 0.3783(2) 0.32829(17) 0.0680(8) Uani d . 1 . .
    O O5 0.90001(12) 0.1712(2) 0.36137(18) 0.0690(8) Uani d . 1 . .
    O O6 0.75231(14) 0.2494(2) 0.18076(19) 0.0952(11) Uani d . 1 . .
    H H1 0.7131 0.2636 0.1564 0.114 Uiso d R 1 . .
    H H3 0.7649 0.2381 0.1427 0.114 Uiso d R 1 . .
    S S1 0.67314(6) 0.32131(10) 0.94135(7) 0.0739(4) Uani d . 1 . .
    S S2 0.58936(6) 0.70155(14) 0.59663(10) 0.1164(6) Uani d U 1 . .
    C C1 0.74760(18) 0.1464(3) 0.4142(2) 0.0472(10) Uani d . 1 . .
    C C2 0.72491(19) 0.0597(3) 0.4328(2) 0.0558(11) Uani d . 1 . .
    H H2 0.7506 0.0020 0.4480 0.067 Uiso calc R 1 . .
    C C3 0.6622(2) 0.0558(3) 0.4292(2) 0.0580(11) Uani d . 1 . .
    C C4 0.6371(2) -0.0332(4) 0.4494(3) 0.0766(14) Uani d . 1 . .
    H H4 0.6617 -0.0920 0.4647 0.092 Uiso calc R 1 . .
    C C5 0.5771(3) -0.0328(5) 0.4463(3) 0.0969(18) Uani d . 1 . .
    H H5 0.5613 -0.0916 0.4601 0.116 Uiso calc R 1 . .
    C C6 0.5395(3) 0.0523(6) 0.4234(3) 0.1004(19) Uani d . 1 . .
    H H6 0.4988 0.0508 0.4221 0.121 Uiso calc R 1 . .
    C C7 0.5614(2) 0.1392(4) 0.4024(3) 0.0862(15) Uani d . 1 . .
    H H7 0.5352 0.1963 0.3861 0.103 Uiso calc R 1 . .
    C C8 0.62357(19) 0.1435(4) 0.4052(3) 0.0596(11) Uani d . 1 . .
    C C9 0.64775(18) 0.2321(3) 0.3848(2) 0.0579(11) Uani d . 1 . .
    H H9 0.6220 0.2898 0.3678 0.070 Uiso calc R 1 . .
    C C10 0.70851(18) 0.2349(3) 0.3896(2) 0.0459(9) Uani d . 1 . .
    C C11 0.69937(19) 0.4050(3) 0.3348(3) 0.0606(11) Uani d . 1 . .
    H H11A 0.6762 0.4263 0.3672 0.073 Uiso calc R 1 . .
    H H11B 0.6684 0.3891 0.2777 0.073 Uiso calc R 1 . .
    C C12 0.7428(2) 0.4878(3) 0.3330(3) 0.0668(12) Uani d . 1 . .
    H H12A 0.7177 0.5467 0.3042 0.080 Uiso calc R 1 . .
    H H12B 0.7715 0.5073 0.3903 0.080 Uiso calc R 1 . .
    C C13 0.8307(2) 0.5175(4) 0.2980(3) 0.0770(14) Uani d . 1 . .
    H H13A 0.8541 0.5386 0.3564 0.092 Uiso calc R 1 . .
    H H13B 0.8145 0.5777 0.2632 0.092 Uiso calc R 1 . .
    C C14 0.8738(2) 0.4593(4) 0.2697(3) 0.0778(14) Uani d . 1 . .
    H H14A 0.8495 0.4326 0.2132 0.093 Uiso calc R 1 . .
    H H14B 0.9074 0.5031 0.2688 0.093 Uiso calc R 1 . .
    C C15 0.9376(2) 0.3071(4) 0.3053(3) 0.0813(15) Uani d . 1 . .
    H H15A 0.9754 0.3398 0.3055 0.098 Uiso calc R 1 . .
    H H15B 0.9121 0.2808 0.2490 0.098 Uiso calc R 1 . .
    C C16 0.9568(2) 0.2230(4) 0.3686(3) 0.0842(15) Uani d . 1 . .
    H H16A 0.9851 0.1761 0.3580 0.101 Uiso calc R 1 . .
    H H16B 0.9796 0.2502 0.4253 0.101 Uiso calc R 1 . .
    C C17 0.91031(19) 0.1114(4) 0.4336(3) 0.0762(14) Uani d . 1 . .
    H H17A 0.9302 0.1522 0.4845 0.091 Uiso calc R 1 . .
    H H17B 0.9387 0.0551 0.4378 0.091 Uiso calc R 1 . .
    C C18 0.84685(19) 0.0722(3) 0.4251(3) 0.0689(13) Uani d . 1 . .
    H H18A 0.8279 0.0279 0.3762 0.083 Uiso calc R 1 . .
    H H18B 0.8520 0.0343 0.4752 0.083 Uiso calc R 1 . .
    C C19 0.61400(19) 0.3861(3) 0.8744(3) 0.0535(11) Uani d . 1 . .
    C C20 0.55531(19) 0.6421(4) 0.6479(3) 0.0719(14) Uani d . 1 . .
loop_
    _atom_site_aniso_label
    _atom_site_aniso_U_11
    _atom_site_aniso_U_22
    _atom_site_aniso_U_33
    _atom_site_aniso_U_12
    _atom_site_aniso_U_13
    _atom_site_aniso_U_23
    Co1 0.0459(5) 0.0642(6) 0.0740(6) 0.000 0.0228(4) 0.000
    Na1 0.0605(10) 0.0661(12) 0.0759(11) 0.0079(8) 0.0344(9) 0.0094(9)
    N1 0.052(2) 0.066(3) 0.084(3) -0.0012(19) 0.027(2) 0.006(2)
    N2 0.059(2) 0.090(3) 0.091(3) -0.008(2) 0.030(2) 0.013(2)
    O1 0.0525(17) 0.0562(19) 0.0705(19) 0.0140(14) 0.0311(14) 0.0077(14)
    O2 0.0524(16) 0.0422(17) 0.0665(18) 0.0095(13) 0.0263(14) 0.0088(14)
    O3 0.0724(19) 0.056(2) 0.0596(18) -0.0050(15) 0.0268(16) -0.0006(14)
    O4 0.0646(18) 0.088(2) 0.0551(18) -0.0045(17) 0.0291(15) -0.0010(17)
    O5 0.0531(18) 0.083(2) 0.072(2) 0.0075(16) 0.0281(15) -0.0001(17)
    O6 0.088(2) 0.099(3) 0.084(2) 0.0186(19) 0.0222(19) -0.0222(19)
    S1 0.0733(8) 0.0708(9) 0.0714(8) 0.0126(6) 0.0250(6) 0.0094(6)
    S2 0.0666(9) 0.1589(17) 0.1127(12) -0.0027(9) 0.0277(8) 0.0643(11)
    C1 0.051(2) 0.044(3) 0.045(2) 0.006(2) 0.0192(19) -0.0018(19)
    C2 0.067(3) 0.043(3) 0.051(3) 0.004(2) 0.019(2) -0.001(2)
    C3 0.071(3) 0.057(3) 0.047(3) -0.016(2) 0.026(2) -0.012(2)
    C4 0.089(4) 0.074(4) 0.058(3) -0.025(3) 0.022(3) -0.006(2)
    C5 0.097(5) 0.116(6) 0.076(4) -0.052(4) 0.035(3) -0.005(4)
    C6 0.071(4) 0.139(6) 0.092(4) -0.034(4) 0.036(3) -0.014(4)
    C7 0.063(3) 0.103(5) 0.098(4) -0.013(3) 0.039(3) -0.011(3)
    C8 0.057(3) 0.065(3) 0.061(3) -0.012(2) 0.029(2) -0.010(2)
    C9 0.052(3) 0.057(3) 0.062(3) 0.006(2) 0.021(2) -0.008(2)
    C10 0.053(2) 0.039(2) 0.046(2) -0.001(2) 0.0214(19) -0.0018(19)
    C11 0.063(3) 0.043(3) 0.072(3) 0.011(2) 0.025(2) 0.004(2)
    C12 0.089(3) 0.043(3) 0.066(3) 0.006(2) 0.031(3) 0.002(2)
    C13 0.099(4) 0.064(3) 0.068(3) -0.013(3) 0.035(3) 0.009(3)
    C14 0.085(3) 0.090(4) 0.059(3) -0.019(3) 0.031(3) 0.013(3)
    C15 0.063(3) 0.114(5) 0.079(4) -0.009(3) 0.042(3) -0.011(3)
    C16 0.056(3) 0.105(4) 0.097(4) 0.007(3) 0.038(3) -0.009(3)
    C17 0.053(3) 0.081(4) 0.090(4) 0.024(2) 0.026(3) 0.013(3)
    C18 0.067(3) 0.063(3) 0.077(3) 0.025(2) 0.031(2) 0.015(2)
    C19 0.053(3) 0.049(3) 0.069(3) -0.010(2) 0.035(2) -0.006(2)
    C20 0.041(3) 0.085(4) 0.071(3) 0.003(2) 0.005(2) 0.010(3)
loop_
    _geom_bond_atom_site_label_1
    _geom_bond_atom_site_label_2
    _geom_bond_site_symmetry_2
    _geom_bond_distance
    _geom_bond_publ_flag
    Co1 N2 . 1.934(4) ?
    Co1 N2 2_656 1.934(4) ?
    Co1 N1 2_656 1.956(4) ?
    Co1 N1 . 1.956(4) ?
    Na1 O6 . 2.278(3) ?
    Na1 O2 . 2.329(3) ?
    Na1 O5 . 2.339(3) ?
    Na1 O4 . 2.343(3) ?
    Na1 O3 . 2.348(3) ?
    Na1 O1 . 2.361(3) ?
    N1 C19 . 1.162(5) ?
    N2 C20 . 1.147(5) ?
    O1 C1 . 1.371(4) ?
    O1 C18 . 1.438(4) ?
    O2 C10 . 1.369(4) ?
    O2 C11 . 1.432(4) ?
    O3 C12 . 1.425(4) ?
    O3 C13 . 1.427(5) ?
    O4 C14 . 1.425(5) ?
    O4 C15 . 1.427(5) ?
    O5 C17 . 1.420(5) ?
    O5 C16 . 1.432(5) ?
    O6 H1 . 0.8393 ?
    O6 H3 . 0.8435 ?
    S1 C19 . 1.610(5) ?
    S2 C20 . 1.622(5) ?
    C1 C2 . 1.351(5) ?
    C1 C10 . 1.423(5) ?
    C2 C3 . 1.420(5) ?
    C2 H2 . 0.9300 ?
    C3 C8 . 1.407(6) ?
    C3 C4 . 1.416(6) ?
    C4 C5 . 1.360(6) ?
    C4 H4 . 0.9300 ?
    C5 C6 . 1.367(7) ?
    C5 H5 . 0.9300 ?
    C6 C7 . 1.363(7) ?
    C6 H6 . 0.9300 ?
    C7 C8 . 1.412(5) ?
    C7 H7 . 0.9300 ?
    C8 C9 . 1.404(5) ?
    C9 C10 . 1.366(5) ?
    C9 H9 . 0.9300 ?
    C11 C12 . 1.488(5) ?
    C11 H11A . 0.9700 ?
    C11 H11B . 0.9700 ?
    C12 H12A . 0.9700 ?
    C12 H12B . 0.9700 ?
    C13 C14 . 1.494(6) ?
    C13 H13A . 0.9700 ?
    C13 H13B . 0.9700 ?
    C14 H14A . 0.9700 ?
    C14 H14B . 0.9700 ?
    C15 C16 . 1.493(6) ?
    C15 H15A . 0.9700 ?
    C15 H15B . 0.9700 ?
    C16 H16A . 0.9700 ?
    C16 H16B . 0.9700 ?
    C17 C18 . 1.496(5) ?
    C17 H17A . 0.9700 ?
    C17 H17B . 0.9700 ?
    C18 H18A . 0.9700 ?
    C18 H18B . 0.9700 ?
loop_
    _geom_angle_atom_site_label_1
    _geom_angle_atom_site_label_2
    _geom_angle_atom_site_label_3
    _geom_angle_site_symmetry_1
    _geom_angle_site_symmetry_3
    _geom_angle
    _geom_angle_publ_flag
    N2 Co1 N2 . 2_656 111.7(3) ?
    N2 Co1 N1 . 2_656 108.47(16) ?
    N2 Co1 N1 2_656 2_656 108.11(15) ?
    N2 Co1 N1 . . 108.11(15) ?
    N2 Co1 N1 2_656 . 108.47(16) ?
    N1 Co1 N1 2_656 . 112.0(2) ?
    O6 Na1 O2 . . 103.94(11) ?
    O6 Na1 O5 . . 105.07(12) ?
    O2 Na1 O5 . . 133.49(12) ?
    O6 Na1 O4 . . 106.64(12) ?
    O2 Na1 O4 . . 130.18(12) ?
    O5 Na1 O4 . . 73.18(12) ?
    O6 Na1 O3 . . 86.87(11) ?
    O2 Na1 O3 . . 70.98(10) ?
    O5 Na1 O3 . . 145.58(12) ?
    O4 Na1 O3 . . 72.47(11) ?
    O6 Na1 O1 . . 115.14(13) ?
    O2 Na1 O1 . . 65.28(9) ?
    O5 Na1 O1 . . 69.71(11) ?
    O4 Na1 O1 . . 129.50(12) ?
    O3 Na1 O1 . . 134.41(11) ?
    C19 N1 Co1 . . 178.3(4) ?
    C20 N2 Co1 . . 172.3(4) ?
    C1 O1 C18 . . 118.8(3) ?
    C1 O1 Na1 . . 115.9(2) ?
    C18 O1 Na1 . . 114.2(2) ?
    C10 O2 C11 . . 118.7(3) ?
    C10 O2 Na1 . . 116.3(2) ?
    C11 O2 Na1 . . 112.7(2) ?
    C12 O3 C13 . . 113.5(3) ?
    C12 O3 Na1 . . 113.8(2) ?
    C13 O3 Na1 . . 111.6(2) ?
    C14 O4 C15 . . 115.0(3) ?
    C14 O4 Na1 . . 104.7(2) ?
    C15 O4 Na1 . . 103.3(3) ?
    C17 O5 C16 . . 112.7(3) ?
    C17 O5 Na1 . . 114.6(2) ?
    C16 O5 Na1 . . 111.1(3) ?
    Na1 O6 H1 . . 122.3 ?
    Na1 O6 H3 . . 128.2 ?
    H1 O6 H3 . . 107.3 ?
    C2 C1 O1 . . 126.3(4) ?
    C2 C1 C10 . . 120.3(4) ?
    O1 C1 C10 . . 113.4(4) ?
    C1 C2 C3 . . 120.7(4) ?
    C1 C2 H2 . . 119.7 ?
    C3 C2 H2 . . 119.7 ?
    C8 C3 C4 . . 118.7(4) ?
    C8 C3 C2 . . 119.0(4) ?
    C4 C3 C2 . . 122.3(4) ?
    C5 C4 C3 . . 120.2(5) ?
    C5 C4 H4 . . 119.9 ?
    C3 C4 H4 . . 119.9 ?
    C4 C5 C6 . . 121.3(6) ?
    C4 C5 H5 . . 119.3 ?
    C6 C5 H5 . . 119.3 ?
    C7 C6 C5 . . 120.5(5) ?
    C7 C6 H6 . . 119.8 ?
    C5 C6 H6 . . 119.8 ?
    C6 C7 C8 . . 120.6(5) ?
    C6 C7 H7 . . 119.7 ?
    C8 C7 H7 . . 119.7 ?
    C9 C8 C3 . . 119.3(4) ?
    C9 C8 C7 . . 122.0(5) ?
    C3 C8 C7 . . 118.7(5) ?
    C10 C9 C8 . . 120.9(4) ?
    C10 C9 H9 . . 119.5 ?
    C8 C9 H9 . . 119.5 ?
    C9 C10 O2 . . 126.0(4) ?
    C9 C10 C1 . . 119.7(4) ?
    O2 C10 C1 . . 114.2(3) ?
    O2 C11 C12 . . 108.4(3) ?
    O2 C11 H11A . . 110.0 ?
    C12 C11 H11A . . 110.0 ?
    O2 C11 H11B . . 110.0 ?
    C12 C11 H11B . . 110.0 ?
    H11A C11 H11B . . 108.4 ?
    O3 C12 C11 . . 108.7(3) ?
    O3 C12 H12A . . 110.0 ?
    C11 C12 H12A . . 110.0 ?
    O3 C12 H12B . . 110.0 ?
    C11 C12 H12B . . 110.0 ?
    H12A C12 H12B . . 108.3 ?
    O3 C13 C14 . . 107.4(4) ?
    O3 C13 H13A . . 110.2 ?
    C14 C13 H13A . . 110.2 ?
    O3 C13 H13B . . 110.2 ?
    C14 C13 H13B . . 110.2 ?
    H13A C13 H13B . . 108.5 ?
    O4 C14 C13 . . 107.4(3) ?
    O4 C14 H14A . . 110.2 ?
    C13 C14 H14A . . 110.2 ?
    O4 C14 H14B . . 110.2 ?
    C13 C14 H14B . . 110.2 ?
    H14A C14 H14B . . 108.5 ?
    O4 C15 C16 . . 107.7(4) ?
    O4 C15 H15A . . 110.2 ?
    C16 C15 H15A . . 110.2 ?
    O4 C15 H15B . . 110.2 ?
    C16 C15 H15B . . 110.2 ?
    H15A C15 H15B . . 108.5 ?
    O5 C16 C15 . . 108.5(4) ?
    O5 C16 H16A . . 110.0 ?
    C15 C16 H16A . . 110.0 ?
    O5 C16 H16B . . 110.0 ?
    C15 C16 H16B . . 110.0 ?
    H16A C16 H16B . . 108.4 ?
    O5 C17 C18 . . 108.5(3) ?
    O5 C17 H17A . . 110.0 ?
    C18 C17 H17A . . 110.0 ?
    O5 C17 H17B . . 110.0 ?
    C18 C17 H17B . . 110.0 ?
    H17A C17 H17B . . 108.4 ?
    O1 C18 C17 . . 106.4(3) ?
    O1 C18 H18A . . 110.4 ?
    C17 C18 H18A . . 110.4 ?
    O1 C18 H18B . . 110.4 ?
    C17 C18 H18B . . 110.4 ?
    H18A C18 H18B . . 108.6 ?
    N1 C19 S1 . . 178.9(4) ?
    N2 C20 S2 . . 179.2(5) ?
loop_
    _geom_hbond_atom_site_label_D
    _geom_hbond_atom_site_label_H
    _geom_hbond_atom_site_label_A
    _geom_hbond_site_symmetry_A
    _geom_hbond_distance_DH
    _geom_hbond_distance_HA
    _geom_hbond_distance_DA
    _geom_hbond_angle_DHA
    O6 H1 S2 6_565 0.84 2.62 3.458(3) 172.9
    O6 H3 S1 7_656 0.84 2.57 3.389(3) 164.9
data_global
_journal_date_recd_electronic     2009-09-09
_journal_date_accepted     2009-09-24
_journal_name_full     'Acta Crystallographica, Section E'
_journal_year     2009
_journal_volume     65
_journal_issue     11
_journal_page_first     m1314
_journal_page_last     m1314
_journal_paper_category     QM
_journal_coeditor_code     PK2189
_publ_contact_author_name     'Prof. Dacheng Li'
_publ_contact_author_address
;
  College of Chemistry and Chemical Engineering
  Liaocheng University
  Shandong 252059
  People's Republic of China
;
_publ_contact_author_email     lidacheng@lcu.edu.cn
_publ_contact_author_fax     '86 635 8239121'
_publ_contact_author_phone     '86 635 8230664'
_publ_section_title
;
Bis[aqua(2,3-naphtho-15-crown-5)sodium]
tetrakis(thiocyanato-\k<i>N</i>)cobaltate(II)
;
loop_
    _publ_author_name
    _publ_author_address
    'Chengjuan Li'
;
  College of Chemistry and Chemical Engineering
  Liaocheng University
  Shandong 252059
  People's Republic of China
;
    'Da-Cheng Li'
;
  College of Chemistry and Chemical Engineering
  Liaocheng University
  Shandong 252059
  People's Republic of China
;
    'Da-Qi Wang'
;
  College of Chemistry and Chemical Engineering
  Liaocheng University
  Shandong 252059
  People's Republic of China
;
