# Supplementary material for: Bis[aqua­(2,3-naphtho-15-crown-5)sodium] tetra­kis(thio­cyanato-κN)cobaltate(II)
Source: Acta Crystallogr Sect E Struct Rep Online. 2009 Oct 7;65(Pt 11):m1314. doi: 10.1107/S1600536809038641 (PMC2971187; doi:10.1107/S1600536809038641)
Supplement: Supplementary file 2 [file e-65-m1314-Isup2.hkl]

# 
# h,k,l, Fc-squared, Fo-squared, sigma(Fo-squared) and status flag 
# 
data_I
_shelx_title ' 051127b in C2/c' 
_shelx_refln_list_code          4 
_shelx_F_calc_maximum      388.56 
_exptl_crystal_F_000      2100.00 
_reflns_d_resolution_high  0.8406 
 
loop_ 
 _symmetry_equiv_pos_as_xyz 
 'x, y, z' 
 '-x, y, -z+1/2' 
 'x+1/2, y+1/2, z' 
 '-x+1/2, y+1/2, -z+1/2' 
 '-x, -y, -z' 
 'x, -y, z-1/2' 
 '-x+1/2, -y+1/2, -z' 
 'x+1/2, -y+1/2, z-1/2' 
 
_cell_length_a    23.0299 
_cell_length_b    13.1703 
_cell_length_c    17.4686 
_cell_angle_alpha  90.000 
_cell_angle_beta  115.255 
_cell_angle_gamma  90.000 
 
_shelx_F_squared_multiplier     1.000 
 
loop_ 
 _refln_index_h 
 _refln_index_k 
 _refln_index_l 
 _refln_F_squared_calc 
 _refln_F_squared_meas 
 _refln_F_squared_sigma 
 _refln_observed_status 
   2   0   0    19489.97    18496.74    674.08 o 
   4   0   0      253.58      372.96     24.33 o 
   6   0   0    12377.15    13294.83    285.65 o 
   8   0   0     1779.14     1750.41     82.60 o 
  10   0   0     2674.43     2338.91    107.17 o 
  12   0   0    21103.79    22485.13    505.43 o 
  14   0   0     1222.94     1264.18     99.14 o 
  16   0   0     1356.60     1419.82    134.98 o 
  18   0   0       80.41       -4.72     83.34 o 
  20   0   0     1258.48     1619.34    254.31 o 
  22   0   0      827.06     1101.30    236.58 o 
  24   0   0      232.64       88.29    154.04 o 
   1   1   0     7844.40     7999.19    216.46 o 
   3   1   0    25539.12    26078.77    469.45 o 
   5   1   0     8487.22     8647.47    174.90 o 
   7   1   0      909.52      832.19     39.51 o 
   9   1   0     1092.43     1130.14     61.07 o 
  11   1   0    20074.79    20814.78    365.39 o 
  13   1   0      866.40      822.79     55.16 o 
  15   1   0      769.74      906.67     77.56 o 
  17   1   0      391.82      467.89     68.08 o 
  19   1   0      443.09      618.01     97.74 o 
  21   1   0      898.18     1444.60    187.82 o 
  23   1   0       17.07       -1.67    104.12 o 
   0   2   0       46.26      128.69     32.28 o 
   2   2   0    14722.09    14361.62    273.45 o 
   4   2   0     3272.49     3678.21     87.88 o 
   6   2   0    15149.85    14924.08    290.38 o 
   8   2   0    21250.24    20641.96    397.68 o 
  10   2   0       31.35      -27.99     27.99 o 
  12   2   0        7.09       12.97     32.93 o 
  14   2   0    11932.14    12261.11    278.66 o 
  16   2   0      131.94      188.09     70.68 o 
  18   2   0     2704.55     3167.72    235.31 o 
  20   2   0       10.99      -36.91     66.82 o 
  22   2   0        3.64       -2.25    102.50 o 
  24   2   0      194.77      121.56    121.09 o 
   1   3   0    20716.41    20441.91    555.02 o 
   3   3   0    67019.57    66581.15   1205.07 o 
   5   3   0     2272.52     1909.13     54.31 o 
   7   3   0    13651.44    13034.00    233.01 o 
   9   3   0     2827.21     2750.72     87.59 o 
  11   3   0        7.86      -14.23     29.93 o 
  13   3   0      936.48     1001.41     92.88 o 
  15   3   0     9849.73    10151.20    246.57 o 
  17   3   0      888.46      901.08    258.11 o 
  19   3   0      808.90      852.71    152.64 o 
  21   3   0       52.98      -25.66     93.53 o 
  23   3   0       37.37       30.84    112.62 o 
   0   4   0     8908.12     7640.34    340.44 o 
   2   4   0     5981.76     5735.40    290.39 o 
   4   4   0    23711.19    22861.18    441.19 o 
   6   4   0    10009.46     9788.47    211.17 o 
   8   4   0     4888.90     4693.36    105.41 o 
  10   4   0      111.20       69.59     35.49 o 
  12   4   0     3606.04     3441.17    112.86 o 
  14   4   0     4074.07     3748.48    142.49 o 
  16   4   0      386.10      287.33     75.68 o 
  18   4   0      122.18      205.83     93.86 o 
  20   4   0      169.38      188.02    233.49 o 
  22   4   0      545.13      634.29    148.81 o 
   1   5   0     1379.08     1159.11     73.86 o 
   3   5   0     4529.97     4095.09    186.96 o 
   5   5   0        5.58       -6.95     24.54 o 
   7   5   0     1178.07      980.94     96.56 o 
   9   5   0     6595.58     6442.49    140.47 o 
  11   5   0     5208.24     5235.50    161.80 o 
  13   5   0     5051.58     4911.03    147.74 o 
  15   5   0     1678.73     1852.49    178.44 o 
  17   5   0      957.74     1117.19    149.19 o 
  19   5   0      245.89      219.72    103.56 o 
  21   5   0      565.61      812.40    159.16 o 
  23   5   0      601.94      818.73    172.08 o 
   0   6   0     6994.15     6466.89    326.78 o 
   2   6   0      578.27      530.70     73.69 o 
   4   6   0      504.24      573.14     62.89 o 
   6   6   0      471.88      347.52     95.92 o 
   8   6   0      935.23     1043.63    106.63 o 
  10   6   0      894.48     1013.87    103.57 o 
  12   6   0     6347.99     5976.12    299.40 o 
  14   6   0      484.97      527.27     92.19 o 
  16   6   0     3706.79     3518.34    166.34 o 
  18   6   0      915.19      788.03    142.38 o 
  20   6   0       17.93       -9.76    155.74 o 
  22   6   0      360.34      528.08    149.57 o 
   1   7   0      201.12      139.37     77.83 o 
   3   7   0      466.99      561.37     84.68 o 
   5   7   0    20683.19    21252.35    508.63 o 
   7   7   0      191.98      107.61     48.67 o 
   9   7   0     1264.51     1321.34    109.86 o 
  11   7   0      615.30     1009.62    168.13 o 
  13   7   0       35.18       17.37     60.15 o 
  15   7   0      744.59      723.79    107.16 o 
  17   7   0      551.90      512.64     99.45 o 
  19   7   0       96.96        9.83     76.45 o 
  21   7   0      314.73      262.52    121.03 o 
   0   8   0     1165.53     1152.80    169.09 o 
   2   8   0     3008.18     2979.30    153.46 o 
   4   8   0     1678.55     1828.92    112.84 o 
   6   8   0       92.11       93.80     51.63 o 
   8   8   0     4888.98     4945.45    174.98 o 
  10   8   0      522.06      440.74    106.41 o 
  12   8   0      319.99      280.79     77.77 o 
  14   8   0      176.08       60.14     73.25 o 
  16   8   0     1179.23     1432.37    162.79 o 
  18   8   0       36.94      -18.05     77.70 o 
  20   8   0      701.30     1005.76    207.40 o 
   1   9   0       85.54      -36.03     61.91 o 
   3   9   0     7036.57     6956.18    277.00 o 
   5   9   0      200.26      223.56     64.94 o 
   7   9   0      646.18     1000.78    102.06 o 
   9   9   0     3325.95     2972.24    212.47 o 
  11   9   0     1312.60     1594.48    181.94 o 
  13   9   0      351.08      324.41     91.41 o 
  15   9   0        0.88      -71.40     71.40 o 
  17   9   0       17.08      -30.74     73.73 o 
  19   9   0      151.54      188.14     94.51 o 
   0  10   0      170.65      329.60    138.41 o 
   2  10   0     1691.00     2406.53    352.59 o 
   4  10   0       15.78      -50.24     50.24 o 
   6  10   0      471.07      501.68     87.77 o 
   8  10   0        1.25       -7.72     77.45 o 
  10  10   0      860.59      918.14    148.11 o 
  12  10   0      597.29      516.98    129.44 o 
  14  10   0      110.33      172.71    120.46 o 
  16  10   0        0.94      -55.15     77.97 o 
  18  10   0        1.62      -84.46     84.58 o 
   1  11   0     3370.46     3138.90    188.21 o 
   3  11   0     4813.30     4208.69    328.99 o 
   5  11   0     2259.75     2445.87    153.52 o 
   7  11   0       29.37      -20.25     87.65 o 
   9  11   0      491.10      276.03    114.64 o 
  11  11   0       85.98       61.67    101.32 o 
  13  11   0      106.76        0.64    101.00 o 
  15  11   0      125.31       -3.07    106.10 o 
  17  11   0       38.75      -32.39    119.86 o 
   0  12   0       54.55        0.15    125.44 o 
   2  12   0      247.19      209.55     99.44 o 
   4  12   0      550.84      534.93    162.19 o 
   6  12   0      189.58      148.96    103.40 o 
   8  12   0        8.16      -78.76     88.58 o 
  10  12   0        2.83      -15.74    105.45 o 
  12  12   0      151.33       65.10    122.05 o 
  14  12   0       37.05     -113.55    113.55 o 
   1  13   0        0.58      -27.75     82.49 o 
   3  13   0      201.08       89.67     86.57 o 
   5  13   0        3.22      -15.81    104.76 o 
   7  13   0        2.03     -131.35    131.35 o 
   9  13   0       20.34       35.32    117.08 o 
  11  13   0        0.20      -35.25    116.67 o 
  13  13   0        0.21     -113.56    163.78 o 
   0  14   0       65.93      178.66    161.70 o 
   2  14   0       35.49      -92.86     92.86 o 
   4  14   0       43.98       52.96     89.76 o 
   6  14   0        9.45       89.22    107.34 o 
   8  14   0        2.69       14.72    122.08 o 
  10  14   0       66.06       41.80    130.14 o 
   1  15   0        4.85      -41.09    104.97 o 
   3  15   0        4.48      -45.93     94.85 o 
   5  15   0       29.95       27.33    129.44 o 
   7  15   0        6.06     -120.99    120.99 o 
 -25   1   1       12.22       18.27    112.98 o 
 -23   1   1       71.65        0.58    101.68 o 
 -21   1   1      465.60      565.76    101.55 o 
 -19   1   1      386.20      346.21     70.62 o 
 -17   1   1      120.42      106.80     56.05 o 
 -15   1   1      122.75       77.00     38.58 o 
 -13   1   1       25.18      -25.78     25.78 o 
 -11   1   1      685.54      704.43     39.88 o 
  -9   1   1     4895.99     4987.59    105.37 o 
  -7   1   1     1136.26     1122.01     77.88 o 
  -5   1   1     5951.99     5940.66    125.84 o 
  -3   1   1      455.55      414.07     21.81 o 
  -1   1   1     8399.85     8592.52    225.39 o 
   1   1   1    41934.57    42512.79    767.15 o 
   3   1   1    19135.70    21022.71    391.75 o 
   5   1   1     1855.27     1821.04     47.82 o 
   7   1   1      717.55      612.06     33.18 o 
   9   1   1        3.91       -7.29     17.42 o 
  11   1   1    12807.00    13440.17    201.65 o 
  13   1   1     9992.54    10441.34    248.35 o 
  15   1   1      333.49      361.59     71.48 o 
  17   1   1     1097.00     1123.29    115.49 o 
  19   1   1      686.54      810.45    138.76 o 
  21   1   1      393.26      452.75    137.45 o 
  23   1   1        0.03       74.16    103.72 o 
 -24   2   1      137.32      155.86    111.79 o 
 -22   2   1     1174.85     1435.70    198.83 o 
 -20   2   1       62.15       -5.69     68.84 o 
 -18   2   1      660.37      806.42    102.78 o 
 -16   2   1      980.95     1345.20     94.77 o 
 -14   2   1       21.59       51.30     41.35 o 
 -12   2   1       89.90       -2.67     35.17 o 
 -10   2   1     2198.99     1909.26     72.50 o 
  -8   2   1      621.60      768.84     52.68 o 
  -6   2   1     2619.32     2592.47     73.15 o 
  -4   2   1     1396.98     1441.91     46.60 o 
  -2   2   1     8997.15     9199.55    200.29 o 
   0   2   1     2509.08     2549.21     70.32 o 
   2   2   1    24987.17    25841.89    548.89 o 
   4   2   1    21558.75    22124.61    357.31 o 
   6   2   1        3.06      -12.35     13.91 o 
   8   2   1     1344.45     1383.58     41.74 o 
  10   2   1       77.99      106.17     26.60 o 
  12   2   1        9.99       28.13     21.87 o 
  14   2   1      193.12      192.44     50.40 o 
  16   2   1     1390.76     1716.77    173.33 o 
  18   2   1      154.21      142.66    135.91 o 
  20   2   1      529.63      498.21    130.33 o 
  22   2   1       14.86       52.82    102.92 o 
 -23   3   1        1.13      -45.45    104.90 o 
 -21   3   1       93.15       62.98     93.90 o 
 -19   3   1      163.42      106.42    205.04 o 
 -17   3   1      205.59      217.27     62.80 o 
 -15   3   1      888.04     1077.66     84.72 o 
 -13   3   1       36.76       24.33     37.68 o 
 -11   3   1      135.99      149.57     40.02 o 
  -9   3   1     9715.55     9846.66    227.61 o 
  -7   3   1      391.88      320.21     36.13 o 
  -5   3   1    45767.83    45222.16    731.17 o 
  -3   3   1     3953.67     4039.71    137.72 o 
  -1   3   1    12252.42    11761.17    260.76 o 
   1   3   1     6377.13     6759.25    164.72 o 
   3   3   1    12951.53    12900.74    225.76 o 
   5   3   1    31431.38    33670.42    495.87 o 
   7   3   1     7962.17     8495.01    146.88 o 
   9   3   1     3564.92     3207.24     80.68 o 
  11   3   1     2120.94     2021.65     82.76 o 
  13   3   1     7700.18     7163.10    308.41 o 
  15   3   1       49.08      -49.13     49.13 o 
  17   3   1     1999.63     2459.61    215.56 o 
  19   3   1        4.47      -82.64     82.64 o 
  21   3   1      228.04      269.96    125.57 o 
  23   3   1        8.16      -25.34    112.65 o 
 -24   4   1      732.55      898.32    168.03 o 
 -22   4   1       19.95      -99.64     99.64 o 
 -20   4   1      114.30       24.47     85.14 o 
 -18   4   1      293.34      370.61    103.97 o 
 -16   4   1      166.04       51.34     54.01 o 
 -14   4   1      400.85      305.49     75.96 o 
 -12   4   1      334.11      361.42     52.59 o 
 -10   4   1     3940.13     3501.12    139.91 o 
  -8   4   1    15911.91    15920.74    284.23 o 
  -6   4   1      302.02      265.16     29.26 o 
  -4   4   1        7.14       20.47     25.02 o 
  -2   4   1    15827.29    15211.52    434.93 o 
   0   4   1      684.80      778.79     78.80 o 
   2   4   1    19839.94    19858.19    449.33 o 
   4   4   1     5468.59     5435.92    131.74 o 
   6   4   1    15774.82    16538.59    336.20 o 
   8   4   1     1569.04     1351.08     74.97 o 
  10   4   1    17752.47    17599.18    317.32 o 
  12   4   1     2349.31     2294.61     91.93 o 
  14   4   1       52.62      -48.51     48.51 o 
  16   4   1      151.20       91.07     69.95 o 
  18   4   1      185.56      309.90    105.24 o 
  20   4   1      104.22      141.35    105.29 o 
  22   4   1       99.39       93.51    114.80 o 
 -23   5   1      119.79      111.99    127.55 o 
 -21   5   1       11.98       12.64     99.45 o 
 -19   5   1     1761.30     1967.21    196.39 o 
 -17   5   1     3083.59     2832.66    163.40 o 
 -15   5   1        1.09      -34.92     45.70 o 
 -13   5   1        7.59      -18.00     43.50 o 
 -11   5   1     7511.43     7608.31    190.06 o 
  -9   5   1     2511.78     2453.34     73.23 o 
  -7   5   1    36527.86    37410.93    811.63 o 
  -5   5   1     1211.09     1323.63    114.31 o 
  -3   5   1     1431.15     1616.16     87.93 o 
  -1   5   1     1060.28     1212.06    100.76 o 
   1   5   1      108.36       70.79     37.32 o 
   3   5   1     2167.35     2176.00     87.38 o 
   5   5   1     9704.26     9596.35    215.58 o 
   7   5   1     3150.76     3268.40    100.54 o 
   9   5   1      381.57      452.97     48.52 o 
  11   5   1     4936.61     4668.09    199.21 o 
  13   5   1      192.92      165.56     64.07 o 
  15   5   1      299.65      127.57     71.53 o 
  17   5   1      898.78      804.76    155.04 o 
  19   5   1       41.04      -51.07    102.09 o 
  21   5   1      219.26      307.62    129.67 o 
 -22   6   1      537.26      579.25    144.06 o 
 -20   6   1       38.10      -15.43     98.30 o 
 -18   6   1      200.27      139.02     84.75 o 
 -16   6   1     1146.12     1415.55    149.46 o 
 -14   6   1        4.38      -35.79     46.52 o 
 -12   6   1       18.19       49.04     44.51 o 
 -10   6   1    11838.90    11728.07    320.39 o 
  -8   6   1     5391.08     5245.62    141.85 o 
  -6   6   1     5517.61     5746.43    174.69 o 
  -4   6   1     9418.95     9913.21    320.64 o 
  -2   6   1     3634.30     3387.82    175.42 o 
   0   6   1     8114.88     7573.01    261.54 o 
   2   6   1       16.21       12.85     39.50 o 
   4   6   1      622.86      700.95     79.18 o 
   6   6   1      965.48      903.73    115.64 o 
   8   6   1     1217.52     1395.18     75.65 o 
  10   6   1       26.04      -24.43     41.06 o 
  12   6   1     1482.06     1671.67    200.62 o 
  14   6   1     1755.40     2059.04    151.19 o 
  16   6   1     2434.80     2914.66    186.90 o 
  18   6   1      165.18      103.60     76.19 o 
  20   6   1       27.89      120.36    113.07 o 
  22   6   1       20.75       22.05    118.15 o 
 -21   7   1      910.96     1044.00    175.05 o 
 -19   7   1      168.38       52.04     84.42 o 
 -17   7   1      474.41      474.59    120.68 o 
 -15   7   1      891.24      931.72    113.34 o 
 -13   7   1      474.15      222.32     77.28 o 
 -11   7   1     1900.25     2205.47    145.15 o 
  -9   7   1     9017.29     8685.27    215.36 o 
  -7   7   1       19.04      -37.60     37.60 o 
  -5   7   1     3422.95     3102.39    122.32 o 
  -3   7   1      103.49       69.53     50.75 o 
  -1   7   1      116.13      133.09     60.36 o 
   1   7   1      272.24      152.39     60.69 o 
   3   7   1    13812.09    13969.77    356.65 o 
   5   7   1     5476.05     5313.31    174.41 o 
   7   7   1     5407.70     5075.16    169.01 o 
   9   7   1       27.54       22.02     53.02 o 
  11   7   1      145.28       37.12     57.17 o 
  13   7   1     1044.68     1052.31    136.63 o 
  15   7   1      281.47      142.91     79.90 o 
  17   7   1      567.24      544.80    105.58 o 
  19   7   1       39.26       87.84    110.87 o 
  21   7   1       60.43     -101.30    101.30 o 
 -20   8   1        5.81      -78.34     78.34 o 
 -18   8   1      451.62      312.69    115.53 o 
 -16   8   1      568.94      410.60     95.43 o 
 -14   8   1     2969.34     3032.78    152.90 o 
 -12   8   1      554.00      542.09     92.03 o 
 -10   8   1      455.12      288.01     95.45 o 
  -8   8   1     3376.96     3159.80    136.45 o 
  -6   8   1      167.05      149.13     55.35 o 
  -4   8   1     1116.07     1271.16    122.47 o 
  -2   8   1     5827.99     5633.83    238.27 o 
   0   8   1      298.63      236.06     83.43 o 
   2   8   1      535.94      592.19     91.41 o 
   4   8   1     2316.61     2217.11    107.47 o 
   6   8   1       13.11       85.77     53.71 o 
   8   8   1     9417.72     9134.37    355.91 o 
  10   8   1      234.82      205.69     68.79 o 
  12   8   1        9.26        7.61     60.52 o 
  14   8   1     1802.78     2392.34    169.98 o 
  16   8   1      286.00      144.69    105.12 o 
  18   8   1      585.81      626.57    112.56 o 
  20   8   1      212.70      189.60    124.13 o 
 -19   9   1      371.62      278.47    122.38 o 
 -17   9   1      592.08      697.20    149.70 o 
 -15   9   1      339.98      509.68    122.84 o 
 -13   9   1     1382.78     1753.59    209.13 o 
 -11   9   1      649.12      892.89    141.38 o 
  -9   9   1     1302.77     1549.46    167.76 o 
  -7   9   1     1800.42     2403.27    149.61 o 
  -5   9   1      624.39      647.76     85.47 o 
  -3   9   1     1077.82     1193.36    245.96 o 
  -1   9   1     3653.39     3614.24    245.59 o 
   1   9   1      426.00      487.10     97.12 o 
   3   9   1      101.65      123.92     59.63 o 
   5   9   1      918.74      994.61    104.43 o 
   7   9   1      642.93      684.12    107.04 o 
   9   9   1        9.23       42.03     78.60 o 
  11   9   1      687.31      618.84    208.22 o 
  13   9   1       22.70      -29.76     66.83 o 
  15   9   1      412.49      426.11    111.03 o 
  17   9   1      629.21      579.29    148.46 o 
  19   9   1      236.68      198.41    105.59 o 
 -18  10   1      254.29      279.56    102.25 o 
 -16  10   1       87.74      163.99    122.70 o 
 -14  10   1      307.18       82.08    215.06 o 
 -12  10   1      752.01      683.19    140.00 o 
 -10  10   1      243.00      372.38    115.58 o 
  -8  10   1      499.58      526.34    152.71 o 
  -6  10   1     1208.57     1916.03    208.89 o 
  -4  10   1       73.08       34.32     87.49 o 
  -2  10   1      379.12      489.68    102.64 o 
   0  10   1     3405.71     2895.34    169.12 o 
   2  10   1      718.25      679.99    120.96 o 
   4  10   1       42.66       -1.91     59.55 o 
   6  10   1      487.97      517.21    111.24 o 
   8  10   1      344.50      290.76    104.73 o 
  10  10   1     2983.47     3119.53    242.62 o 
  12  10   1      897.02      734.88    148.42 o 
  14  10   1       45.59       -0.64     97.89 o 
  16  10   1      410.75      245.19     99.92 o 
  18  10   1        3.08      -37.58     89.02 o 
 -17  11   1      111.39      163.85    138.38 o 
 -15  11   1        8.39      -26.78    103.99 o 
 -13  11   1      704.69      985.84    175.96 o 
 -11  11   1      220.20       33.06    106.42 o 
  -9  11   1        5.54      -15.56    109.74 o 
  -7  11   1      345.71      459.67    119.18 o 
  -5  11   1     1507.04     2225.61    211.94 o 
  -3  11   1      535.06      714.18    136.23 o 
  -1  11   1       21.72      -19.14     75.71 o 
   1  11   1     2039.48     2339.53    207.78 o 
   3  11   1      794.20      809.61    123.27 o 
   5  11   1      298.37      479.73     92.56 o 
   7  11   1       45.05       91.95     91.12 o 
   9  11   1      510.92      371.38    174.16 o 
  11  11   1      590.98      747.59    149.49 o 
  13  11   1      220.91      105.26    137.38 o 
  15  11   1      195.31       34.85    121.66 o 
  17  11   1        2.48        5.30    125.49 o 
 -16  12   1      253.69      137.55    170.77 o 
 -14  12   1      316.86       39.54    114.58 o 
 -12  12   1       68.10      -77.39    105.37 o 
 -10  12   1      212.35      172.88    132.59 o 
  -8  12   1       87.46      143.67    104.88 o 
  -6  12   1       62.25      111.44     91.72 o 
  -4  12   1     1171.27     1617.08    344.67 o 
  -2  12   1      424.80      560.53    267.92 o 
   0  12   1     1961.85     2407.96    217.09 o 
   2  12   1        6.45       33.67     87.89 o 
   4  12   1     1276.28     1512.47    178.15 o 
   6  12   1      135.51       38.81     92.25 o 
   8  12   1     1909.45     1976.90    249.53 o 
  10  12   1      309.49      120.35    208.88 o 
  12  12   1      650.56      812.84    168.99 o 
  14  12   1      329.01      152.80    134.41 o 
 -13  13   1        7.17      -91.95    114.97 o 
 -11  13   1      315.61      350.66    151.61 o 
  -9  13   1       81.03      -26.05    104.98 o 
  -7  13   1      194.65      220.46    128.71 o 
  -5  13   1     1952.89     2815.26    205.82 o 
  -3  13   1       60.99      -67.81     88.99 o 
  -1  13   1        0.85      -37.57     87.86 o 
   1  13   1     1224.30     1793.19    235.51 o 
   3  13   1       17.39        0.78     79.30 o 
   5  13   1      324.92      476.46    142.10 o 
   7  13   1      282.63      491.75    140.79 o 
   9  13   1      266.94       12.40    116.27 o 
  11  13   1        5.23      -68.44    118.28 o 
  13  13   1      142.94      293.80    150.01 o 
 -10  14   1       34.39      -31.24    117.57 o 
  -8  14   1       51.05      194.14    131.45 o 
  -6  14   1      142.83       14.77    119.72 o 
  -4  14   1      143.39      135.20     95.15 o 
  -2  14   1      660.91      785.65    158.72 o 
   0  14   1       20.89     -110.47    113.14 o 
   2  14   1        8.95      -11.28     84.48 o 
   4  14   1      257.18      114.34    132.25 o 
   6  14   1       72.52      -96.44    109.41 o 
   8  14   1      122.11      191.96    138.27 o 
  10  14   1       20.94     -115.56    115.83 o 
  -7  15   1      132.34       75.06    137.40 o 
  -5  15   1       49.67       62.08    113.81 o 
  -3  15   1       17.92      -62.00     95.29 o 
  -1  15   1      601.56     1039.59    322.01 o 
   1  15   1       32.84      -42.83    104.08 o 
   3  15   1       38.12       64.16    130.72 o 
   5  15   1       87.10       52.47    124.05 o 
 -24   0   2      746.50      667.91    195.47 o 
 -22   0   2       89.93      -43.72     84.60 o 
 -20   0   2     4751.59     4482.80    223.89 o 
 -18   0   2     9232.07     9155.92    330.26 o 
 -16   0   2     2084.17     1924.14    205.01 o 
 -14   0   2      491.29      414.53     56.13 o 
 -12   0   2    23935.33    25256.23    558.66 o 
 -10   0   2    35137.21    36512.56    774.41 o 
  -8   0   2    33462.86    34544.26    727.41 o 
  -6   0   2       59.56      177.27     30.13 o 
  -4   0   2        9.59       44.11     15.94 o 
  -2   0   2      542.11      611.36     31.41 o 
   0   0   2    10520.49    10395.80    410.04 o 
   2   0   2    15496.58    16597.42    444.36 o 
   4   0   2   147847.13   140959.08   3793.87 o 
   6   0   2      611.94      658.74     61.56 o 
   8   0   2      467.89      658.42     69.29 o 
  10   0   2       65.95       66.92     58.30 o 
  12   0   2    13203.56    12545.43    299.55 o 
  14   0   2     1962.53     2139.62    226.91 o 
  16   0   2     4397.91     4307.39    327.06 o 
  18   0   2      496.32      398.14    172.17 o 
  20   0   2       35.63      -20.79    149.91 o 
  22   0   2      503.29      396.96    190.60 o 
 -25   1   2      179.28      307.20    127.48 o 
 -23   1   2       24.67       13.08     93.52 o 
 -21   1   2      353.70      452.60     80.62 o 
 -19   1   2     2719.34     2777.56    123.91 o 
 -17   1   2     1785.81     2029.83    113.68 o 
 -15   1   2     1470.93     1551.30     92.62 o 
 -13   1   2     5094.31     4969.24    115.45 o 
 -11   1   2      189.31      159.22     27.33 o 
  -9   1   2       69.75       56.03     18.91 o 
  -7   1   2      160.69       92.83     29.26 o 
  -5   1   2     2796.43     2752.53     68.94 o 
  -3   1   2     4642.97     5027.62    102.53 o 
  -1   1   2     9773.14    10229.95    223.83 o 
   1   1   2    13695.43    14691.85    278.12 o 
   3   1   2   137165.36   128874.36   2304.75 o 
   5   1   2    11524.51    11355.44    202.29 o 
   7   1   2    10234.09    10148.25    189.10 o 
   9   1   2     6330.20     6319.92    133.72 o 
  11   1   2       10.12      -10.91     22.67 o 
  13   1   2     1103.86     1240.73    123.66 o 
  15   1   2     4213.67     4051.22    284.08 o 
  17   1   2      192.20       91.47     95.16 o 
  19   1   2       10.82      -98.12    120.22 o 
  21   1   2      164.05      200.39    118.03 o 
  23   1   2       86.91      157.28    122.26 o 
 -24   2   2      877.57     1124.90    271.61 o 
 -22   2   2      607.27      711.63    205.07 o 
 -20   2   2      458.74      436.77     75.21 o 
 -18   2   2     1306.53     1327.52    156.80 o 
 -16   2   2     1089.71     1218.14     89.87 o 
 -14   2   2      644.92      718.87     67.61 o 
 -12   2   2    15365.64    15085.40    315.32 o 
 -10   2   2      534.67      501.67     47.30 o 
  -8   2   2       35.13       68.22     25.75 o 
  -6   2   2    32274.54    31952.22    582.92 o 
  -4   2   2    69115.85    72310.13   1273.93 o 
  -2   2   2    25206.83    26133.91    693.40 o 
   0   2   2    12716.29    13005.56    291.28 o 
   2   2   2     3214.27     3142.17     80.15 o 
   4   2   2    12333.09    13390.31    231.96 o 
   6   2   2     1748.99     1602.67     47.84 o 
   8   2   2    14877.18    14248.72    230.84 o 
  10   2   2    19559.89    19393.82    309.00 o 
  12   2   2        9.42        4.93     31.91 o 
  14   2   2     2468.84     2345.50    215.02 o 
  16   2   2       16.39      -67.03     67.03 o 
  18   2   2     1254.67     1705.40    342.10 o 
  20   2   2      726.11      764.08    149.37 o 
  22   2   2       80.50       66.27    189.70 o 
 -25   3   2      363.64      386.05    156.69 o 
 -23   3   2      587.65      606.82    118.12 o 
 -21   3   2     1593.41     2194.70    176.16 o 
 -19   3   2      827.48      781.18    102.87 o 
 -17   3   2     1738.98     2043.20    133.70 o 
 -15   3   2     2807.93     2507.67     99.85 o 
 -13   3   2     1032.42     1141.24     77.45 o 
 -11   3   2    27655.89    28019.81    539.11 o 
  -9   3   2      616.69      659.12     52.82 o 
  -7   3   2     5326.98     4946.05    103.82 o 
  -5   3   2    42413.68    42768.73    669.45 o 
  -3   3   2    16809.19    16732.99    668.54 o 
  -1   3   2    51670.15    51311.60   1341.91 o 
   1   3   2    16822.22    16423.53    320.32 o 
   3   3   2     6806.33     7073.44    138.09 o 
   5   3   2      319.81      338.13     31.20 o 
   7   3   2     7011.18     6943.89    126.92 o 
   9   3   2      933.74      943.31     43.85 o 
  11   3   2     8211.93     7653.13    164.53 o 
  13   3   2     2835.11     2538.55    123.47 o 
  15   3   2        9.73      100.42     60.48 o 
  17   3   2      551.52      501.48    124.42 o 
  19   3   2     1069.47     1085.12    206.15 o 
  21   3   2       89.52      116.00    110.31 o 
  23   3   2      169.28      293.38    126.00 o 
 -24   4   2      306.58      450.24    111.43 o 
 -22   4   2      990.35     1159.15    167.44 o 
 -20   4   2      343.71      281.21    222.44 o 
 -18   4   2      309.56      230.37     63.89 o 
 -16   4   2     6532.79     6347.70    181.99 o 
 -14   4   2     2068.68     2168.99    110.42 o 
 -12   4   2     3058.96     2950.72    102.52 o 
 -10   4   2     3982.59     3954.60    116.52 o 
  -8   4   2     1552.77     1595.43     52.43 o 
  -6   4   2     3059.91     2899.60     73.84 o 
  -4   4   2    17430.19    16770.89    366.72 o 
  -2   4   2     2481.85     2300.14    100.46 o 
   0   4   2    25934.39    24572.56    526.54 o 
   2   4   2     2045.36     1985.73     65.72 o 
   4   4   2     3155.21     3296.45     83.74 o 
   6   4   2     2671.26     2140.38     66.31 o 
   8   4   2     3807.46     3544.60     80.98 o 
  10   4   2      275.26      274.64     47.62 o 
  12   4   2     5597.23     5475.43    193.21 o 
  14   4   2       39.30      -28.82     55.10 o 
  16   4   2      979.06      837.43    107.59 o 
  18   4   2     1481.17     1689.87    196.44 o 
  20   4   2      127.10       56.43     96.19 o 
  22   4   2       23.05      -34.11    106.10 o 
 -23   5   2       97.19       61.86    109.64 o 
 -21   5   2      155.38       -1.46     98.13 o 
 -19   5   2     3533.97     3532.35    207.73 o 
 -17   5   2      483.94      363.83     86.15 o 
 -15   5   2       24.08      -45.29     45.29 o 
 -13   5   2     4477.76     3848.04    160.42 o 
 -11   5   2     3671.24     3766.16    119.61 o 
  -9   5   2    35623.23    35812.06    603.21 o 
  -7   5   2    24187.51    23570.33    464.28 o 
  -5   5   2      436.02      521.13     79.97 o 
  -3   5   2      245.66      286.17     53.51 o 
  -1   5   2      907.40      969.21     67.86 o 
   1   5   2     3056.52     2969.76    102.06 o 
   3   5   2    60220.40    57763.93   1037.64 o 
   5   5   2      566.96      660.61     64.35 o 
   7   5   2       77.44       -6.43     29.75 o 
   9   5   2      807.01      810.48     67.98 o 
  11   5   2     2858.25     2572.38    123.98 o 
  13   5   2      597.17      629.85     91.58 o 
  15   5   2     3024.48     3018.63    302.28 o 
  17   5   2       12.40      -46.96     67.44 o 
  19   5   2       40.88      120.55    112.73 o 
  21   5   2      546.81      800.04    180.06 o 
 -22   6   2        4.31      -87.63     87.63 o 
 -20   6   2      134.19       72.17    102.86 o 
 -18   6   2     3128.16     2966.19    153.65 o 
 -16   6   2     1382.01     1703.02    140.32 o 
 -14   6   2     4573.86     4507.64    146.05 o 
 -12   6   2      135.67       53.19     43.83 o 
 -10   6   2      987.27     1030.18     72.38 o 
  -8   6   2    18090.58    18523.61    444.14 o 
  -6   6   2      874.94     1001.07     80.57 o 
  -4   6   2      933.19     1190.61    104.59 o 
  -2   6   2     2341.50     1963.45    142.07 o 
   0   6   2     1170.12     1127.92    104.76 o 
   2   6   2    16062.63    16601.24    402.72 o 
   4   6   2     1083.17      994.76     99.27 o 
   6   6   2     1446.52     1794.83     87.30 o 
   8   6   2      536.99      484.16     68.15 o 
  10   6   2       36.95       -7.76     48.29 o 
  12   6   2      610.65      636.66     90.04 o 
  14   6   2      890.29     1097.57    118.58 o 
  16   6   2      485.77      499.58    112.40 o 
  18   6   2        2.36      -70.27     70.27 o 
  20   6   2      754.82      767.45    207.48 o 
 -23   7   2       19.90     -100.69    108.12 o 
 -21   7   2       25.77       49.20    103.98 o 
 -19   7   2       37.55      -44.76     73.27 o 
 -17   7   2      103.70      -38.22     69.27 o 
 -15   7   2     5318.33     5234.59    168.15 o 
 -13   7   2     1757.37     2061.97    158.73 o 
 -11   7   2      358.16      305.92     79.96 o 
  -9   7   2     5353.34     5524.43    179.12 o 
  -7   7   2       79.69       39.92     44.67 o 
  -5   7   2      247.42       76.34     55.55 o 
  -3   7   2     1946.80     1808.29    112.02 o 
  -1   7   2      457.86      365.25     75.33 o 
   1   7   2     3229.20     3201.85    153.81 o 
   3   7   2        8.47      -11.27     41.38 o 
   5   7   2     2519.15     2442.81    119.56 o 
   7   7   2     2671.86     2588.09    100.28 o 
   9   7   2       42.90       21.12     50.41 o 
  11   7   2      388.38      371.90     82.39 o 
  13   7   2       44.70       -9.59     64.49 o 
  15   7   2      294.12      245.51     83.49 o 
  17   7   2     2702.21     3438.13    227.42 o 
  19   7   2      473.23      530.41    150.79 o 
 -22   8   2      301.74      416.36    139.55 o 
 -20   8   2      274.62      244.01    101.52 o 
 -18   8   2       39.19      -66.54     73.19 o 
 -16   8   2      276.80      258.62     85.38 o 
 -14   8   2     1555.90     1842.74    156.58 o 
 -12   8   2     3666.64     3631.69    229.73 o 
 -10   8   2      769.76      899.64    206.82 o 
  -8   8   2        5.92      -40.98     40.98 o 
  -6   8   2      951.97     1114.59    136.65 o 
  -4   8   2      760.24      851.85    110.78 o 
  -2   8   2        1.69       -1.22     51.57 o 
   0   8   2     5815.99     5243.20    220.73 o 
   2   8   2       14.41      -12.75     41.21 o 
   4   8   2       22.21      -19.36     45.58 o 
   6   8   2     7891.41     8275.40    294.43 o 
   8   8   2     1242.62     1445.80    155.14 o 
  10   8   2       45.38       31.54     59.86 o 
  12   8   2     1401.22     1749.30    199.58 o 
  14   8   2       65.47      -49.62     70.05 o 
  16   8   2      290.14      134.03     83.62 o 
  18   8   2      357.83      405.57    106.62 o 
  20   8   2       25.91       15.83    113.12 o 
 -21   9   2      128.54      139.82    102.08 o 
 -19   9   2        5.46       -3.86     82.61 o 
 -17   9   2      226.85      189.48     93.61 o 
 -15   9   2      150.79      -72.33     72.33 o 
 -13   9   2      377.96      264.04    109.08 o 
 -11   9   2      955.23     1147.71    279.79 o 
  -9   9   2        2.90      -69.84     69.84 o 
  -7   9   2      273.29      352.52     75.32 o 
  -5   9   2      459.36      591.67    177.18 o 
  -3   9   2       56.38      -60.80     60.80 o 
  -1   9   2     2115.47     1983.29    131.18 o 
   1   9   2      182.94      107.51     70.07 o 
   3   9   2      150.53       90.81     55.24 o 
   5   9   2     4507.84     4121.67    240.96 o 
   7   9   2      829.47     1047.63    105.34 o 
   9   9   2      527.41      401.62    114.76 o 
  11   9   2      183.10      153.68     85.49 o 
  13   9   2       40.82      -68.92     68.92 o 
  15   9   2      839.95      830.59    122.12 o 
  17   9   2      167.02       99.07     92.72 o 
  19   9   2       56.85       18.87     98.09 o 
 -20  10   2      184.28      227.79    136.20 o 
 -18  10   2        5.20       27.19    118.86 o 
 -16  10   2       38.87      -14.17    102.09 o 
 -14  10   2      117.58        9.32    111.06 o 
 -12  10   2      134.01       88.41    193.10 o 
 -10  10   2      299.53       96.72    105.10 o 
  -8  10   2       38.08      -31.76     82.81 o 
  -6  10   2     1486.25     1954.12    145.27 o 
  -4  10   2       19.33      -13.28     75.79 o 
  -2  10   2      203.80      192.45     86.30 o 
   0  10   2     1197.27     1669.17    283.20 o 
   2  10   2      708.20      794.07    100.85 o 
   4  10   2     1473.58     1559.99    193.78 o 
   6  10   2      465.68      374.12     80.73 o 
   8  10   2       20.34      -70.94     70.94 o 
  10  10   2        0.58      -92.73     92.73 o 
  12  10   2       18.43      -31.01     92.40 o 
  14  10   2       86.56       19.21     84.39 o 
  16  10   2      251.54      267.25    102.06 o 
 -17  11   2        0.90      -94.61    108.94 o 
 -15  11   2       50.77       -3.53    101.19 o 
 -13  11   2       86.64      -75.64     94.99 o 
 -11  11   2      660.13      770.69    151.16 o 
  -9  11   2     2517.59     3177.74    253.72 o 
  -7  11   2        0.45      -49.82     59.73 o 
  -5  11   2      619.66      593.13    121.49 o 
  -3  11   2        4.83      -50.05     73.48 o 
  -1  11   2     2369.99     2721.59    216.59 o 
   1  11   2     2593.76     3041.06    232.92 o 
   3  11   2     1697.70     1891.10    176.05 o 
   5  11   2        8.57      -28.69     61.87 o 
   7  11   2      153.13       50.11     84.82 o 
   9  11   2      153.85      206.94    106.08 o 
  11  11   2      462.78      342.39    200.40 o 
  13  11   2        0.89       10.90    104.30 o 
  15  11   2      231.39      177.76    127.52 o 
 -16  12   2       12.49     -111.16    123.24 o 
 -14  12   2      170.86       27.21    204.96 o 
 -12  12   2       99.14       38.98    149.02 o 
 -10  12   2      234.18      217.85    117.72 o 
  -8  12   2       34.18       48.62     97.76 o 
  -6  12   2       96.32       31.95     74.98 o 
  -4  12   2       10.62        6.99     91.34 o 
  -2  12   2      612.29     1093.12    210.94 o 
   0  12   2       62.23      -17.60     92.57 o 
   2  12   2      140.14      144.19     80.83 o 
   4  12   2      286.62      388.22    125.45 o 
   6  12   2      682.09      773.74    152.48 o 
   8  12   2      448.66      370.03    126.15 o 
  10  12   2       16.70      -89.50    102.73 o 
  12  12   2       14.75      -11.82    108.52 o 
  14  12   2       30.74      -20.95    111.62 o 
 -13  13   2      116.85       12.66    123.70 o 
 -11  13   2       18.03      -12.01    140.92 o 
  -9  13   2       15.64      -60.43    102.86 o 
  -7  13   2        0.13      -59.49    103.19 o 
  -5  13   2        0.26      -69.68     69.68 o 
  -3  13   2       87.34      -69.42    117.34 o 
  -1  13   2      503.74      470.86    132.53 o 
   1  13   2     1440.35     1518.52    153.19 o 
   3  13   2       12.59       -9.85     75.11 o 
   5  13   2       46.75      -28.26     98.86 o 
   7  13   2       46.38      -17.63    101.57 o 
   9  13   2      236.77      173.48    125.71 o 
  11  13   2        6.19      -27.05    117.27 o 
 -10  14   2      138.48        1.19    107.62 o 
  -8  14   2      394.26      297.03    143.63 o 
  -6  14   2        6.70      -99.62    109.35 o 
  -4  14   2      130.45      106.85    114.55 o 
  -2  14   2       88.47      198.93    157.43 o 
   0  14   2       30.24        2.47    109.37 o 
   2  14   2      140.48       72.24     83.18 o 
   4  14   2      602.29      647.19    164.86 o 
   6  14   2      296.00      301.75    144.41 o 
   8  14   2       46.44      -94.23    198.20 o 
  -7  15   2       16.88      -24.78    129.64 o 
  -5  15   2       17.63       89.20    145.90 o 
  -3  15   2        0.38       -4.07    109.57 o 
  -1  15   2        0.10     -106.20    106.20 o 
   1  15   2        0.12       -9.29    103.12 o 
   3  15   2       58.16       62.84    127.47 o 
   5  15   2        3.88      -67.64    121.32 o 
 -25   1   3       24.04       50.35    102.27 o 
 -23   1   3      543.53      772.95    202.41 o 
 -21   1   3       75.02       13.88     61.83 o 
 -19   1   3        3.28       -9.09     54.55 o 
 -17   1   3      356.06      405.24     64.15 o 
 -15   1   3     2322.97     2152.45     81.10 o 
 -13   1   3     1621.92     1803.90     59.02 o 
 -11   1   3    15236.51    16817.36    271.05 o 
  -9   1   3    27297.29    27129.05    452.56 o 
  -7   1   3    38611.38    39770.80    643.91 o 
  -5   1   3      414.94      539.70     35.82 o 
  -3   1   3      208.57      444.25     40.81 o 
  -1   1   3    13322.05    14019.57    211.33 o 
   1   1   3    47578.89    49313.73    896.82 o 
   3   1   3      858.47      902.82     63.22 o 
   5   1   3    24449.92    24499.76    471.78 o 
   7   1   3      347.99      354.55     41.60 o 
   9   1   3       52.92       -9.17     23.74 o 
  11   1   3      451.81      458.57     45.88 o 
  13   1   3     2521.74     2802.77    118.71 o 
  15   1   3       58.38      -39.99     82.91 o 
  17   1   3      471.54      591.51    127.18 o 
  19   1   3       49.63        8.71     94.90 o 
  21   1   3       20.64       45.41    154.70 o 
 -26   2   3      156.95       -1.63    146.45 o 
 -24   2   3       10.19       30.89     86.55 o 
 -22   2   3       41.99      105.10     75.34 o 
 -20   2   3       62.74       93.33     60.86 o 
 -18   2   3      586.07      472.67     81.94 o 
 -16   2   3       80.36       76.74     47.12 o 
 -14   2   3       93.58        0.81     35.92 o 
 -12   2   3        6.31      -10.75     32.74 o 
 -10   2   3       10.55       -2.10     27.81 o 
  -8   2   3       30.41       19.29     17.96 o 
  -6   2   3     7244.53     7061.51    132.60 o 
  -4   2   3    50336.74    51552.62   1278.96 o 
  -2   2   3    38559.27    41497.28   1244.27 o 
   0   2   3   150978.81   150586.06   2687.93 o 
   2   2   3     3073.25     3255.56     85.84 o 
   4   2   3    17394.13    18432.28    362.66 o 
   6   2   3     8619.15     8559.59    163.33 o 
   8   2   3      417.99      387.94     35.19 o 
  10   2   3        1.83      -22.78     22.78 o 
  12   2   3      111.10       57.73     41.58 o 
  14   2   3     1360.14     1437.51     97.38 o 
  16   2   3      784.04      744.43    132.53 o 
  18   2   3      283.76      200.37    110.90 o 
  20   2   3       14.26       35.91    136.35 o 
  22   2   3       10.46      -89.00    108.09 o 
 -25   3   3      328.10      407.24    110.86 o 
 -23   3   3        5.73      -77.22     77.22 o 
 -21   3   3      991.18     1090.64    159.50 o 
 -19   3   3       41.48       37.96     63.22 o 
 -17   3   3     1663.74     1792.61    123.54 o 
 -15   3   3     1955.22     2000.56    100.43 o 
 -13   3   3     2599.56     2456.85     91.14 o 
 -11   3   3     8769.13     8951.57    204.53 o 
  -9   3   3      977.88     1011.04     60.90 o 
  -7   3   3    21752.98    22077.20    374.25 o 
  -5   3   3     2546.77     2720.61     75.67 o 
  -3   3   3    20625.69    20683.19    569.74 o 
  -1   3   3     4013.03     3970.57    150.89 o 
   1   3   3     7101.46     6900.80    153.62 o 
   3   3   3     2795.30     2762.32     81.64 o 
   5   3   3     2704.17     2834.24    129.47 o 
   7   3   3    15276.59    14529.33    262.07 o 
   9   3   3      426.24      570.32     39.41 o 
  11   3   3     3428.95     3183.80    111.00 o 
  13   3   3       78.97      119.31     48.68 o 
  15   3   3       35.73        2.78     57.01 o 
  17   3   3      612.80      585.06    161.63 o 
  19   3   3      143.17       71.02    103.71 o 
  21   3   3      163.99      132.43    118.51 o 
 -24   4   3      156.86      103.95     93.45 o 
 -22   4   3      729.36      644.75    135.60 o 
 -20   4   3      160.77      192.28     95.70 o 
 -18   4   3       96.17      -30.18     56.63 o 
 -16   4   3      853.59      995.14     85.35 o 
 -14   4   3        2.11      -31.49     40.19 o 
 -12   4   3     1648.29     1720.28     91.53 o 
 -10   4   3     1287.16     1445.09     63.21 o 
  -8   4   3    25897.39    26897.77    404.54 o 
  -6   4   3     2448.01     2407.36     63.73 o 
  -4   4   3        4.72       -0.43     30.27 o 
  -2   4   3        4.67        3.51     28.95 o 
   0   4   3     2085.68     1942.49     76.33 o 
   2   4   3     7536.56     7460.02    171.16 o 
   4   4   3    11489.59    11505.33    217.68 o 
   6   4   3     8134.46     7663.30    160.66 o 
   8   4   3     5390.65     5148.24    123.72 o 
  10   4   3     1619.13     1655.22     80.77 o 
  12   4   3        0.86      -37.94     37.94 o 
  14   4   3     4434.30     4173.43    175.39 o 
  16   4   3     2224.48     2616.62    276.50 o 
  18   4   3       78.84       15.55     94.11 o 
  20   4   3       64.65      -50.37    221.86 o 
  22   4   3       17.92       89.60    121.64 o 
 -23   5   3       10.99       37.96    104.96 o 
 -21   5   3      113.92       -4.05    212.35 o 
 -19   5   3       36.08       15.79     60.06 o 
 -17   5   3      788.19      815.92     88.28 o 
 -15   5   3     1257.54     1287.34    133.81 o 
 -13   5   3      572.50      623.81     71.81 o 
 -11   5   3     1300.23     1446.18     86.11 o 
  -9   5   3       12.68       16.56     25.24 o 
  -7   5   3    17557.30    18650.75    438.45 o 
  -5   5   3    11698.05    12771.75    298.89 o 
  -3   5   3    16932.13    16192.37    368.65 o 
  -1   5   3     1119.68     1175.63     74.84 o 
   1   5   3      897.68      995.12     85.38 o 
   3   5   3    24540.47    25297.37    435.64 o 
   5   5   3     1758.19     1991.59     69.32 o 
   7   5   3       42.03      -26.50     26.50 o 
   9   5   3        9.61      -22.71     29.80 o 
  11   5   3     1076.49     1296.35    121.99 o 
  13   5   3     5356.50     4980.77    194.66 o 
  15   5   3      464.28      375.61     87.74 o 
  17   5   3      217.02      121.19     78.64 o 
  19   5   3       74.66      121.46    108.82 o 
  21   5   3       66.91       -7.34    109.86 o 
 -24   6   3       14.43     -106.41    106.41 o 
 -22   6   3       85.84      221.45    121.09 o 
 -20   6   3      204.14       52.78     96.30 o 
 -18   6   3     1567.13     1631.10    115.87 o 
 -16   6   3     1793.73     1873.55    171.67 o 
 -14   6   3     2912.73     2949.97    114.72 o 
 -12   6   3       41.96       -2.17     41.13 o 
 -10   6   3      480.04      463.04     45.97 o 
  -8   6   3      126.41       27.04     37.51 o 
  -6   6   3    11302.16    11374.89    364.04 o 
  -4   6   3    18829.40    19426.11    571.88 o 
  -2   6   3      365.00      368.38     53.44 o 
   0   6   3     1469.71     1481.34    130.76 o 
   2   6   3       56.37       24.40     30.36 o 
   4   6   3      155.42       85.17     46.38 o 
   6   6   3    19853.18    19793.78    363.11 o 
   8   6   3      325.78      340.39     77.83 o 
  10   6   3     1136.41     1369.46    117.03 o 
  12   6   3       30.57      -55.65     55.65 o 
  14   6   3        2.39       -8.23     63.59 o 
  16   6   3      930.69     1178.24    133.79 o 
  18   6   3     1676.43     1659.88    304.07 o 
  20   6   3        0.51      -67.94    104.88 o 
 -23   7   3       39.89       46.11    108.04 o 
 -21   7   3        8.36      -86.42     92.56 o 
 -19   7   3      534.57      539.44    104.73 o 
 -17   7   3      412.02      380.61     75.71 o 
 -15   7   3      419.45      448.73     74.06 o 
 -13   7   3     1636.63     2106.43    144.80 o 
 -11   7   3     2913.51     3143.41    289.07 o 
  -9   7   3      106.11       16.84     44.38 o 
  -7   7   3       52.48      -37.49     37.49 o 
  -5   7   3    17001.03    17117.98    523.02 o 
  -3   7   3     1643.55     1696.70    183.78 o 
  -1   7   3     7847.82     8119.21    291.15 o 
   1   7   3     1153.04     1334.45     99.07 o 
   3   7   3      328.02      359.37     60.13 o 
   5   7   3      888.04     1210.47    100.91 o 
   7   7   3     7337.13     7369.31    197.17 o 
   9   7   3     3623.00     3371.95    149.14 o 
  11   7   3     4588.57     4253.14    179.35 o 
  13   7   3      291.53      163.73     74.63 o 
  15   7   3     1148.72     1348.39    140.79 o 
  17   7   3      176.30       64.56     77.69 o 
  19   7   3        4.24      -80.58    101.32 o 
 -22   8   3      193.61      334.01    127.18 o 
 -20   8   3       26.20      -54.96     77.66 o 
 -18   8   3      352.35      326.17     93.83 o 
 -16   8   3      554.86      405.54    110.94 o 
 -14   8   3      213.86      118.22     67.96 o 
 -12   8   3     5347.44     5335.08    251.99 o 
 -10   8   3      194.45      132.55     85.62 o 
  -8   8   3      544.47      559.30     77.18 o 
  -6   8   3      425.31      478.29    124.19 o 
  -4   8   3      249.25      236.39     81.15 o 
  -2   8   3     2200.13     1936.81    272.25 o 
   0   8   3     4456.75     4383.17    241.70 o 
   2   8   3     1431.51     1791.85    122.41 o 
   4   8   3     3711.81     3632.96    144.94 o 
   6   8   3      158.64      248.03     64.57 o 
   8   8   3      189.20      160.50     67.11 o 
  10   8   3     2837.86     2607.88    138.63 o 
  12   8   3       47.78       51.87     69.30 o 
  14   8   3      240.21      100.23     74.81 o 
  16   8   3      975.61      947.62    225.09 o 
  18   8   3       82.42       74.61     87.52 o 
 -21   9   3      135.10       53.20     91.44 o 
 -19   9   3       49.16       -1.14     88.39 o 
 -17   9   3       10.91       90.14    106.37 o 
 -15   9   3     1538.74     1952.45    261.54 o 
 -13   9   3      182.86      -12.66     92.12 o 
 -11   9   3     2495.22     3003.74    473.87 o 
  -9   9   3     2218.02     2635.59    186.33 o 
  -7   9   3      319.34      461.23     79.61 o 
  -5   9   3      101.63       82.19     70.29 o 
  -3   9   3     6273.08     5713.80    244.97 o 
  -1   9   3        4.00       -3.34     60.64 o 
   1   9   3     1648.36     2109.26    137.19 o 
   3   9   3      598.41      803.44    151.60 o 
   5   9   3      150.10      154.56     63.79 o 
   7   9   3      350.88      341.34    133.55 o 
   9   9   3      742.20      569.44    124.06 o 
  11   9   3      241.67      234.80    102.80 o 
  13   9   3      660.32      939.11    126.13 o 
  15   9   3        1.62      -25.92     78.40 o 
  17   9   3        2.61      -36.20     90.99 o 
 -20  10   3      413.40      246.30    139.14 o 
 -18  10   3        9.42     -100.51    100.51 o 
 -16  10   3      442.81      261.72    270.86 o 
 -14  10   3      661.92      538.33    218.75 o 
 -12  10   3      721.04      622.86    141.02 o 
 -10  10   3      559.30      649.01    192.74 o 
  -8  10   3     4543.60     4490.35    202.51 o 
  -6  10   3      183.92      161.57     83.27 o 
  -4  10   3     4784.30     4474.42    298.39 o 
  -2  10   3      291.01      411.21    149.40 o 
   0  10   3      155.43      201.18     83.61 o 
   2  10   3     5867.15     5700.28    207.97 o 
   4  10   3      209.27       14.21     74.79 o 
   6  10   3      193.80       -5.94     62.14 o 
   8  10   3      516.16      514.10    121.33 o 
  10  10   3      246.38      119.81    100.97 o 
  12  10   3      160.33      126.05    103.29 o 
  14  10   3      393.09      400.35    108.68 o 
  16  10   3       85.45      -50.32     86.07 o 
 -17  11   3      613.91      750.88    164.98 o 
 -15  11   3        4.14       19.98    104.14 o 
 -13  11   3      317.58      485.43    139.58 o 
 -11  11   3      430.19      329.63    116.37 o 
  -9  11   3      680.77      562.33    284.87 o 
  -7  11   3      459.25      492.12    133.72 o 
  -5  11   3     1007.92     1287.89    153.62 o 
  -3  11   3      175.87      137.93    109.59 o 
  -1  11   3     1919.26     1917.37    189.62 o 
   1  11   3      117.91       87.15     72.88 o 
   3  11   3      855.29     1159.74    158.83 o 
   5  11   3       16.10      -39.66     60.07 o 
   7  11   3      388.91      226.06    163.84 o 
   9  11   3      527.30      561.15    251.85 o 
  11  11   3      108.69      -13.59    118.36 o 
  13  11   3      379.24      215.52    128.57 o 
  15  11   3       80.13      -27.00    117.23 o 
 -16  12   3       90.40       65.07    131.78 o 
 -14  12   3        1.00      -97.35     97.35 o 
 -12  12   3      270.37      154.41    114.52 o 
 -10  12   3      112.82       16.65    104.57 o 
  -8  12   3       10.76      -89.20     89.52 o 
  -6  12   3     2089.59     2560.63    184.40 o 
  -4  12   3      549.95      405.30    116.84 o 
  -2  12   3     4331.35     3776.88    331.40 o 
   0  12   3      473.95      382.39    113.81 o 
   2  12   3      554.86      731.91    108.83 o 
   4  12   3      518.89      614.00    104.57 o 
   6  12   3       35.55      -53.40     93.77 o 
   8  12   3       60.57       31.92    100.68 o 
  10  12   3      885.30     1170.05    189.50 o 
  12  12   3      415.17      160.21    132.59 o 
 -15  13   3       12.33      -50.44    118.50 o 
 -13  13   3       29.85     -111.91    111.91 o 
 -11  13   3      100.80       62.76    122.64 o 
  -9  13   3       27.26       19.88    117.78 o 
  -7  13   3        5.79      -27.22    110.18 o 
  -5  13   3      829.94     1285.53    177.70 o 
  -3  13   3      141.78       14.99     98.61 o 
  -1  13   3     2020.93     2456.34    268.70 o 
   1  13   3      592.82      564.34    110.38 o 
   3  13   3       70.43      -60.40     77.62 o 
   5  13   3      170.41      127.31    112.18 o 
   7  13   3      188.91       88.66    113.95 o 
   9  13   3       46.92       54.65    115.32 o 
  11  13   3      378.32      415.23    145.24 o 
 -12  14   3       57.51      -63.59    117.58 o 
 -10  14   3      197.80      182.73    136.92 o 
  -8  14   3        3.78       50.95    122.18 o 
  -6  14   3      158.97      212.90    293.33 o 
  -4  14   3      216.66      215.04    129.56 o 
  -2  14   3      222.01      198.35    121.29 o 
   0  14   3      123.25       98.68     94.45 o 
   2  14   3        2.68      -75.61     75.61 o 
   4  14   3      105.47      -14.26    101.34 o 
   6  14   3       57.40      235.81    136.44 o 
   8  14   3      127.69      -35.78    121.49 o 
  -7  15   3        0.39       16.41    128.95 o 
  -5  15   3      278.22      211.89    141.63 o 
  -3  15   3       33.34        8.55    106.63 o 
  -1  15   3       50.61      -93.68     93.68 o 
   1  15   3       10.60      -21.71     94.13 o 
   3  15   3      109.65      143.19    124.81 o 
 -26   0   4      827.66     1567.99    275.98 o 
 -24   0   4        1.63      -96.13     96.13 o 
 -22   0   4     1431.11     1405.88    370.24 o 
 -20   0   4     1529.85     1330.81    148.69 o 
 -18   0   4      544.60      643.03    264.52 o 
 -16   0   4    19372.77    20772.85    702.19 o 
 -14   0   4    15404.37    15171.14    363.23 o 
 -12   0   4      673.18      788.73     65.15 o 
 -10   0   4      744.21      681.58     57.12 o 
  -8   0   4     4601.48     4575.52    126.08 o 
  -6   0   4    23401.82    24428.58    517.25 o 
  -4   0   4    31415.98    33056.03    884.18 o 
  -2   0   4    32783.43    35501.73    895.21 o 
   0   0   4   140908.38   142149.64   2863.01 o 
   2   0   4   110999.63   109190.73   2776.13 o 
   4   0   4       44.41       -7.95     34.57 o 
   6   0   4    68303.26    67363.87   1753.47 o 
   8   0   4    21201.31    21027.63    812.84 o 
  10   0   4     1472.89     1347.74    324.70 o 
  12   0   4     1187.32     1463.19    129.15 o 
  14   0   4     2169.42     1611.20    246.07 o 
  16   0   4      476.47      195.61    136.06 o 
  18   0   4     2267.51     2412.48    316.54 o 
  20   0   4        3.42      -50.12    153.89 o 
  22   0   4        6.18      107.75    167.30 o 
 -25   1   4       99.45       22.90     79.03 o 
 -23   1   4      516.55      460.06     85.14 o 
 -21   1   4      498.45      517.83     80.34 o 
 -19   1   4      394.87      503.88     73.84 o 
 -17   1   4     1961.51     2146.08    116.86 o 
 -15   1   4     6770.59     6515.82    151.96 o 
 -13   1   4     1339.26     1434.04     55.38 o 
 -11   1   4       31.37      -11.95     21.26 o 
  -9   1   4      401.45      452.23     37.90 o 
  -7   1   4     2849.25     2817.25     60.88 o 
  -5   1   4    28127.72    28895.20    529.59 o 
  -3   1   4    61638.33    60972.72   1075.15 o 
  -1   1   4   125963.37   121357.27   1730.04 o 
   1   1   4   126162.73   125422.15   2246.86 o 
   3   1   4     8153.38     7966.69    176.53 o 
   5   1   4     1430.72     1364.62     59.24 o 
   7   1   4    21821.15    21719.89    435.54 o 
   9   1   4     2575.49     2358.78    102.18 o 
  11   1   4     4632.99     4411.03    134.32 o 
  13   1   4     1819.28     1760.34    332.09 o 
  15   1   4      104.21       27.96     77.30 o 
  17   1   4      158.16      138.13    108.10 o 
  19   1   4      601.82      680.06    175.56 o 
  21   1   4       62.23      120.29    119.82 o 
 -26   2   4        7.37       54.83     86.78 o 
 -24   2   4      255.04      289.40    103.64 o 
 -22   2   4     2873.89     2996.94    132.21 o 
 -20   2   4     2712.86     2763.88    137.44 o 
 -18   2   4     1674.80     1948.95    144.17 o 
 -16   2   4       30.68      -13.76     39.49 o 
 -14   2   4        5.99        3.97     36.37 o 
 -12   2   4     6365.42     6244.67    131.84 o 
 -10   2   4       28.15       28.32     21.33 o 
  -8   2   4    17342.98    17455.70    300.99 o 
  -6   2   4     2784.92     2375.06     82.28 o 
  -4   2   4      660.70      631.92     99.71 o 
  -2   2   4     1183.25     1091.72     54.95 o 
   0   2   4   115842.24   116469.98   1841.08 o 
   2   2   4     1595.92     1478.33     55.33 o 
   4   2   4     9526.50     8726.97    194.70 o 
   6   2   4      308.27      292.51     41.17 o 
   8   2   4      994.92     1143.98     58.73 o 
  10   2   4    13083.04    12439.58    282.45 o 
  12   2   4      165.63       25.26     45.05 o 
  14   2   4     3120.90     3118.49    127.35 o 
  16   2   4      328.19      161.50    166.35 o 
  18   2   4       18.18      -17.71     98.93 o 
  20   2   4      229.02      537.32    143.41 o 
 -25   3   4      477.50      583.14    115.79 o 
 -23   3   4        2.27      -15.39     75.36 o 
 -21   3   4     1120.23     1374.15    111.20 o 
 -19   3   4     6333.11     6308.41    187.48 o 
 -17   3   4      539.74      428.87     65.21 o 
 -15   3   4       88.55       85.78     46.32 o 
 -13   3   4     2148.56     1972.23     80.73 o 
 -11   3   4      524.42      473.39     55.12 o 
  -9   3   4    38929.18    40421.07    665.48 o 
  -7   3   4     6265.45     6068.72    131.83 o 
  -5   3   4      487.12      449.43     55.15 o 
  -3   3   4     4172.61     4160.53    153.73 o 
  -1   3   4    32059.06    32750.44    710.38 o 
   1   3   4     3392.90     3301.14     91.61 o 
   3   3   4    18174.66    17145.71    345.71 o 
   5   3   4     5308.58     5420.03    139.89 o 
   7   3   4     2891.56     2816.48     94.35 o 
   9   3   4       75.58        8.99     35.60 o 
  11   3   4     8531.59     8170.65    238.80 o 
  13   3   4      570.18      526.73     70.95 o 
  15   3   4       26.13        0.49     48.90 o 
  17   3   4     1620.40     1793.00    199.47 o 
  19   3   4       86.44      195.11    115.74 o 
  21   3   4     1084.64      976.70    177.14 o 
 -24   4   4       60.69      104.79     88.36 o 
 -22   4   4       14.38       34.61     77.79 o 
 -20   4   4      833.17      646.46    100.98 o 
 -18   4   4     2258.66     2296.79    171.25 o 
 -16   4   4      952.31     1109.78    175.06 o 
 -14   4   4     2758.88     2662.04    100.30 o 
 -12   4   4      387.06      429.44     53.58 o 
 -10   4   4    15518.47    14819.41    307.11 o 
  -8   4   4     7575.49     7536.80    153.37 o 
  -6   4   4      342.60      358.28     45.22 o 
  -4   4   4    16752.41    16656.42    874.52 o 
  -2   4   4     1678.13     1631.52     89.67 o 
   0   4   4    12557.48    12563.00    304.48 o 
   2   4   4    16376.08    16157.56    331.19 o 
   4   4   4     6716.51     6860.98    167.64 o 
   6   4   4     2403.42     2209.68     82.53 o 
   8   4   4     3015.67     3159.62    100.70 o 
  10   4   4      270.47      256.58     53.52 o 
  12   4   4      319.26      225.53     53.71 o 
  14   4   4       21.50      -17.22     50.93 o 
  16   4   4     3901.50     3812.29    179.96 o 
  18   4   4      441.33      482.07    130.83 o 
  20   4   4       39.24     -104.13    104.13 o 
 -25   5   4        7.35       47.20     94.07 o 
 -23   5   4      109.07       99.75    109.91 o 
 -21   5   4      115.59       16.28     96.15 o 
 -19   5   4      442.17      368.27     70.81 o 
 -17   5   4     3754.29     3796.44    156.43 o 
 -15   5   4     2497.24     2397.62    103.06 o 
 -13   5   4       40.74       51.10     40.98 o 
 -11   5   4     1437.09     1427.33     72.70 o 
  -9   5   4     1117.68     1093.51     46.54 o 
  -7   5   4    12291.77    11565.62    242.39 o 
  -5   5   4    29091.91    28931.25    804.32 o 
  -3   5   4      641.57      688.86    176.30 o 
  -1   5   4      392.84      287.23     44.91 o 
   1   5   4        7.07       -1.43     31.05 o 
   3   5   4     1685.66     1599.27     66.28 o 
   5   5   4     1776.99     1745.11     70.66 o 
   7   5   4     3547.38     3370.04    104.90 o 
   9   5   4       75.38       43.05     33.73 o 
  11   5   4      128.08       79.05     48.93 o 
  13   5   4      134.88      115.52     55.08 o 
  15   5   4     2363.54     2571.81    178.46 o 
  17   5   4        6.37        9.76     92.55 o 
  19   5   4      754.64      699.76    210.87 o 
 -24   6   4       56.56       37.92    115.45 o 
 -22   6   4      160.37       88.70    114.55 o 
 -20   6   4      131.66      117.71     81.73 o 
 -18   6   4        6.96      -50.30     50.30 o 
 -16   6   4      426.15      454.61     87.36 o 
 -14   6   4     2789.28     2777.19    112.29 o 
 -12   6   4     1206.23     1406.29     91.45 o 
 -10   6   4     8596.52     8416.85    202.37 o 
  -8   6   4      935.69     1112.77     94.36 o 
  -6   6   4    19620.36    21040.36    473.60 o 
  -4   6   4      192.29       56.89     60.63 o 
  -2   6   4        3.52      -28.60     28.60 o 
   0   6   4      941.26     1033.45     79.31 o 
   2   6   4    11759.68    11397.78    252.89 o 
   4   6   4      326.14      344.07     44.43 o 
   6   6   4     3002.75     2850.08     92.67 o 
   8   6   4     1140.79     1061.53     71.55 o 
  10   6   4      228.18      131.12     52.69 o 
  12   6   4        2.31      -37.68     57.48 o 
  14   6   4     1142.28     1222.30    130.42 o 
  16   6   4      107.75       57.98     74.79 o 
  18   6   4      451.71      490.15    148.57 o 
  20   6   4      270.47      130.02    300.12 o 
 -23   7   4       32.45     -102.51    102.51 o 
 -21   7   4      260.08      322.82    211.83 o 
 -19   7   4        8.62        1.67     80.74 o 
 -17   7   4      529.38      474.49     74.71 o 
 -15   7   4       93.28      -26.47     53.44 o 
 -13   7   4     2553.32     2386.96    109.75 o 
 -11   7   4      777.00      799.91    115.29 o 
  -9   7   4     7543.90     7422.97    224.06 o 
  -7   7   4     1563.53     1661.14    118.83 o 
  -5   7   4        9.62      -26.20     32.17 o 
  -3   7   4     1983.82     1997.82     94.00 o 
  -1   7   4      285.86      316.07     54.84 o 
   1   7   4    10396.69    10090.27    235.46 o 
   3   7   4     2369.43     2181.08     89.77 o 
   5   7   4      155.75       65.06     63.02 o 
   7   7   4     2154.73     2089.74    143.54 o 
   9   7   4        7.43      -50.35     50.35 o 
  11   7   4      537.88      520.45     90.37 o 
  13   7   4      218.22      130.22     73.89 o 
  15   7   4      335.07      340.83     90.53 o 
  17   7   4        4.31       10.36     79.67 o 
  19   7   4       21.23        6.03    117.80 o 
 -22   8   4       34.97      -45.27    113.36 o 
 -20   8   4       76.46      -25.30     76.10 o 
 -18   8   4      142.64      231.24     92.95 o 
 -16   8   4      567.22      455.78     93.92 o 
 -14   8   4      624.09      761.58    134.43 o 
 -12   8   4     2382.71     2740.32    392.19 o 
 -10   8   4      482.33      501.63    109.03 o 
  -8   8   4     1224.65     1831.66    127.24 o 
  -6   8   4     2499.34     2431.33    188.88 o 
  -4   8   4      836.01     1014.88    117.62 o 
  -2   8   4     1187.25     1064.51    123.26 o 
   0   8   4      134.53       75.05     69.31 o 
   2   8   4      642.25      773.71     88.83 o 
   4   8   4     7009.43     7107.30    227.95 o 
   6   8   4       68.71       87.81     57.00 o 
   8   8   4        0.66      -24.93     55.58 o 
  10   8   4      342.84      447.78    173.95 o 
  12   8   4     1252.60     1316.08    135.79 o 
  14   8   4       73.19      -26.03     74.10 o 
  16   8   4      332.92      210.72     98.11 o 
  18   8   4        4.32      -79.01     79.01 o 
 -21   9   4      135.50       56.06     94.00 o 
 -19   9   4        2.37      -21.51    104.03 o 
 -17   9   4      172.94      291.35    113.24 o 
 -15   9   4       92.70       50.35    102.98 o 
 -13   9   4     3342.89     3514.10    457.01 o 
 -11   9   4      108.89      152.44     90.50 o 
  -9   9   4       67.15       35.53     59.41 o 
  -7   9   4      297.28      361.74    156.40 o 
  -5   9   4        2.61      -55.68     55.68 o 
  -3   9   4       20.31       -7.14     61.44 o 
  -1   9   4     1578.15     2180.19    179.54 o 
   1   9   4       16.51      -17.09     51.86 o 
   3   9   4       42.98      -16.00     52.15 o 
   5   9   4     3356.80     3276.27    147.92 o 
   7   9   4       38.19      -25.72     72.58 o 
   9   9   4     2387.38     3203.38    245.15 o 
  11   9   4       26.83      -32.55     66.83 o 
  13   9   4        7.32      -40.51     72.78 o 
  15   9   4      756.31      957.07    150.49 o 
  17   9   4       17.30      -71.00     88.52 o 
 -20  10   4       52.09     -113.91    123.30 o 
 -18  10   4        3.34      -73.42    106.73 o 
 -16  10   4      235.26      132.74    117.01 o 
 -14  10   4      490.95      346.29    124.60 o 
 -12  10   4       80.28      -80.71     90.60 o 
 -10  10   4      478.74      557.19    333.95 o 
  -8  10   4     1102.72     1054.93    173.06 o 
  -6  10   4      444.85      520.25    138.93 o 
  -4  10   4      225.67      231.66     90.52 o 
  -2  10   4     1022.10     1205.19    146.35 o 
   0  10   4       82.81        2.79     55.92 o 
   2  10   4       10.83      -59.21     59.71 o 
   4  10   4      124.92       58.54     61.13 o 
   6  10   4      484.28      443.16    115.09 o 
   8  10   4      680.59      498.93    125.42 o 
  10  10   4      484.96      229.64    104.79 o 
  12  10   4      223.31      123.89    110.48 o 
  14  10   4       12.10      -83.04     83.04 o 
  16  10   4       80.59       23.02     87.99 o 
 -19  11   4       15.40      -41.57    114.84 o 
 -17  11   4      102.17      280.95    259.65 o 
 -15  11   4      167.62      304.75    124.72 o 
 -13  11   4      169.95       13.19    101.89 o 
 -11  11   4      103.19      -37.83     89.38 o 
  -9  11   4        0.50      -90.70     90.70 o 
  -7  11   4       49.19       58.91     68.30 o 
  -5  11   4      262.97      159.67     94.89 o 
  -3  11   4     1110.48     1392.94    163.66 o 
  -1  11   4     2296.48     2713.40    334.83 o 
   1  11   4     2163.70     2788.41    165.49 o 
   3  11   4      264.00       27.03     68.62 o 
   5  11   4      140.60       41.42     69.03 o 
   7  11   4      817.39      713.42    143.87 o 
   9  11   4       36.27      -13.35    127.87 o 
  11  11   4        4.77      -97.37     97.37 o 
  13  11   4       77.41       15.71    107.68 o 
 -16  12   4       90.89       -4.53    129.14 o 
 -14  12   4       50.44      -34.21    104.61 o 
 -12  12   4        1.79      -87.32     95.61 o 
 -10  12   4      131.43      168.45    113.36 o 
  -8  12   4      141.74      139.34    107.84 o 
  -6  12   4      314.76      297.96    117.60 o 
  -4  12   4      418.83      444.41    127.18 o 
  -2  12   4     1584.01     2227.16    214.20 o 
   0  12   4       33.20       60.73     73.63 o 
   2  12   4        9.47      -65.20     65.20 o 
   4  12   4       28.20      -20.77     70.84 o 
   6  12   4        0.47      -66.47     88.34 o 
   8  12   4       15.85     -117.86    117.86 o 
  10  12   4        8.37      -24.47    115.42 o 
  12  12   4       74.09      -14.52    121.54 o 
 -15  13   4       21.07        7.78    127.52 o 
 -13  13   4       74.40      -38.82    113.78 o 
 -11  13   4      178.18       65.92    121.14 o 
  -9  13   4      469.24      390.93    333.58 o 
  -7  13   4      190.27      212.75    171.43 o 
  -5  13   4       19.84      -39.68     94.52 o 
  -3  13   4      754.88      619.45    137.69 o 
  -1  13   4      614.64      615.14    116.88 o 
   1  13   4       27.16       10.16     77.92 o 
   3  13   4       23.77      -13.13     83.33 o 
   5  13   4       40.44      -95.38     95.38 o 
   7  13   4       50.68     -107.09    107.09 o 
   9  13   4       73.18      -25.99    118.61 o 
 -12  14   4        3.16      -34.08    135.19 o 
 -10  14   4        4.12     -112.79    112.79 o 
  -8  14   4      194.65       62.62    218.67 o 
  -6  14   4       31.12      -59.11    147.26 o 
  -4  14   4        1.78       -5.17    117.48 o 
  -2  14   4       24.89      -86.61     86.61 o 
   0  14   4       15.09      -79.34     79.34 o 
   2  14   4       69.18        2.31     81.36 o 
   4  14   4       20.81      -99.70    101.94 o 
   6  14   4        0.10     -110.36    110.36 o 
  -7  15   4        4.17     -126.43    129.00 o 
  -5  15   4        2.37      -81.06    137.08 o 
  -3  15   4        9.49     -105.01    105.01 o 
  -1  15   4       19.33      -51.93    153.15 o 
   1  15   4       12.02      -87.29     87.29 o 
   3  15   4        0.68     -118.90    118.90 o 
 -25   1   5       12.14      -19.80     74.88 o 
 -23   1   5      340.33      459.13     84.21 o 
 -21   1   5       95.44       60.62     59.18 o 
 -19   1   5      701.62      674.94    103.28 o 
 -17   1   5      206.84      140.93     59.68 o 
 -15   1   5      148.14      111.24     32.23 o 
 -13   1   5       16.13      -19.26     23.16 o 
 -11   1   5     2840.83     2521.86     66.33 o 
  -9   1   5     9800.32    10288.33    174.51 o 
  -7   1   5      102.08      103.79     18.67 o 
  -5   1   5    31308.35    31451.58    574.38 o 
  -3   1   5    47443.53    48283.46    860.94 o 
  -1   1   5     6268.48     6721.43    127.71 o 
   1   1   5     5861.70     5999.37    140.08 o 
   3   1   5      437.02      530.98     45.89 o 
   5   1   5      277.64      261.57     44.40 o 
   7   1   5      242.56      211.83     40.19 o 
   9   1   5    21181.56    20650.69    430.22 o 
  11   1   5        0.76      -36.24     36.24 o 
  13   1   5     1567.66     1639.54    115.21 o 
  15   1   5       39.02      -64.78    134.15 o 
  17   1   5        0.01      -39.85     93.12 o 
  19   1   5        0.95      -36.20    100.31 o 
  21   1   5      250.87       87.39    115.63 o 
 -26   2   5      408.68      522.07    113.96 o 
 -24   2   5       89.84        1.94     68.59 o 
 -22   2   5      415.37      352.62     76.13 o 
 -20   2   5      337.61      308.39     69.88 o 
 -18   2   5      149.67       84.85     54.25 o 
 -16   2   5      157.74      153.76     53.54 o 
 -14   2   5     3393.38     3217.77     81.39 o 
 -12   2   5     2455.33     2441.57     88.46 o 
 -10   2   5     1011.86     1040.09     53.14 o 
  -8   2   5    15537.81    14907.36    262.13 o 
  -6   2   5    18068.39    18876.26    363.12 o 
  -4   2   5     2443.13     2647.24     63.63 o 
  -2   2   5    18346.00    18650.10    352.82 o 
   0   2   5    25944.16    26624.36    441.61 o 
   2   2   5    10932.61    10499.72    226.47 o 
   4   2   5     2291.04     2234.42     79.16 o 
   6   2   5      131.33      146.47     49.81 o 
   8   2   5     2507.39     2243.55     87.50 o 
  10   2   5      991.87     1110.38     82.13 o 
  12   2   5       21.26      -48.30     48.30 o 
  14   2   5     1038.97     1106.35     95.70 o 
  16   2   5        7.46      -68.06     84.79 o 
  18   2   5        0.36      -39.76     90.67 o 
  20   2   5       25.76     -106.24    106.24 o 
 -25   3   5       50.90      120.64     93.71 o 
 -23   3   5        0.45      -48.40     64.99 o 
 -21   3   5       29.95       80.67     63.17 o 
 -19   3   5      652.81      745.77     84.21 o 
 -17   3   5       46.46       -3.28     47.02 o 
 -15   3   5      257.14      218.14     50.45 o 
 -13   3   5      101.26      103.16     31.42 o 
 -11   3   5     4791.58     4920.51    112.95 o 
  -9   3   5    12630.68    13033.49    279.39 o 
  -7   3   5     5764.70     5719.33    136.99 o 
  -5   3   5       21.97       47.46     39.29 o 
  -3   3   5     8651.36     9615.28    236.28 o 
  -1   3   5      127.44       48.93     28.95 o 
   1   3   5      152.27      128.17     30.07 o 
   3   3   5    12700.61    12580.10    269.18 o 
   5   3   5      103.40       83.53     34.07 o 
   7   3   5     6327.68     5955.67    176.04 o 
   9   3   5      111.33       78.93     43.35 o 
  11   3   5       62.53       11.72     90.87 o 
  13   3   5     2629.40     2655.03    122.66 o 
  15   3   5       51.57       19.59     57.08 o 
  17   3   5      481.89      413.09    130.73 o 
  19   3   5       53.27       26.79    122.42 o 
 -26   4   5        0.39       20.53    112.71 o 
 -24   4   5       32.00       10.97     86.01 o 
 -22   4   5     1076.90     1175.58    107.15 o 
 -20   4   5     1109.51     1166.54    119.57 o 
 -18   4   5     1191.71     1536.95    108.54 o 
 -16   4   5     3239.58     3328.52    126.46 o 
 -14   4   5     1789.37     1836.76     85.18 o 
 -12   4   5     7162.89     7096.38    152.30 o 
 -10   4   5       89.59       86.24     29.52 o 
  -8   4   5      597.48      696.24     54.19 o 
  -6   4   5    13818.92    12378.15    301.16 o 
  -4   4   5     3805.70     3443.31    279.85 o 
  -2   4   5     7919.81     7786.51    205.96 o 
   0   4   5     8807.19     8732.74    250.69 o 
   2   4   5       16.95      -20.89     26.52 o 
   4   4   5     4097.33     3749.56    120.95 o 
   6   4   5       57.32       15.84     34.50 o 
   8   4   5     1776.58     1700.40     90.11 o 
  10   4   5        1.51        3.33     38.74 o 
  12   4   5      496.63      246.17    108.17 o 
  14   4   5      618.41      566.80    116.10 o 
  16   4   5     3061.12     3458.43    243.21 o 
  18   4   5        0.74      -96.33     96.33 o 
  20   4   5       65.71     -116.48    116.48 o 
 -25   5   5       65.89       27.07    117.09 o 
 -23   5   5      369.09      490.42    108.01 o 
 -21   5   5       22.99      -68.79     68.79 o 
 -19   5   5       25.72      -54.53     54.53 o 
 -17   5   5     8165.97     8003.19    216.85 o 
 -15   5   5      374.18      344.50     62.94 o 
 -13   5   5        8.44      -38.29     38.29 o 
 -11   5   5     5308.44     5121.97    109.87 o 
  -9   5   5     8685.42     8716.20    202.86 o 
  -7   5   5     3217.42     3379.86    148.92 o 
  -5   5   5    28686.31    28947.27   1718.24 o 
  -3   5   5        2.13      -37.83     37.83 o 
  -1   5   5     1185.94     1336.12    171.32 o 
   1   5   5        9.64       14.14     35.10 o 
   3   5   5     4393.93     4362.68    128.25 o 
   5   5   5     8221.20     7675.47    193.92 o 
   7   5   5      304.32      264.50     61.21 o 
   9   5   5      675.17      683.48     72.85 o 
  11   5   5        4.72       28.56     47.14 o 
  13   5   5       87.97       34.87     50.66 o 
  15   5   5      469.27      489.64     98.18 o 
  17   5   5      140.04       83.11    182.41 o 
  19   5   5        7.32      -64.20    107.67 o 
 -24   6   5      316.89      579.89    231.27 o 
 -22   6   5       41.78      -76.80     76.80 o 
 -20   6   5      165.56      157.79     64.83 o 
 -18   6   5     3080.85     2843.95    139.59 o 
 -16   6   5      554.30      426.67     69.23 o 
 -14   6   5    13497.95    13103.82    302.31 o 
 -12   6   5      852.76      999.72     86.31 o 
 -10   6   5      317.96      384.24     43.32 o 
  -8   6   5     1647.42     1844.55     91.47 o 
  -6   6   5     4627.46     4580.41    197.62 o 
  -4   6   5      343.78      154.56     59.30 o 
  -2   6   5    11128.51    10909.21    287.07 o 
   0   6   5     2504.64     2421.61    105.00 o 
   2   6   5     8588.05     8640.10    207.93 o 
   4   6   5      635.99      703.13     64.92 o 
   6   6   5       63.67       46.79     35.78 o 
   8   6   5      761.23      733.39     65.17 o 
  10   6   5     1493.31     1386.38    117.39 o 
  12   6   5      241.03      216.54     60.99 o 
  14   6   5        0.51       42.24     71.20 o 
  16   6   5        0.70      -30.36     80.23 o 
  18   6   5      225.18      104.14    113.87 o 
 -23   7   5       21.91     -129.43    129.43 o 
 -21   7   5       71.56      105.34     78.82 o 
 -19   7   5      926.82     1047.92    103.91 o 
 -17   7   5      816.74      825.01    130.61 o 
 -15   7   5     3646.71     3387.51    130.04 o 
 -13   7   5       51.13       -4.82     77.77 o 
 -11   7   5      365.47      465.89    107.56 o 
  -9   7   5     3552.31     3507.18    112.94 o 
  -7   7   5       10.02      -36.24     36.24 o 
  -5   7   5     1353.06     1508.02    102.57 o 
  -3   7   5     8849.69     8761.32    243.87 o 
  -1   7   5      927.51     1005.04     75.16 o 
   1   7   5       81.19       60.22     41.27 o 
   3   7   5     4873.61     4466.41    138.64 o 
   5   7   5      172.34      134.40     52.58 o 
   7   7   5       38.51      -13.25     36.21 o 
   9   7   5      374.71      268.53     63.45 o 
  11   7   5      647.82      565.32     88.19 o 
  13   7   5      360.43      230.43     80.40 o 
  15   7   5        3.42      -23.91     72.93 o 
  17   7   5      209.63      129.66     88.87 o 
 -22   8   5       90.78      105.39    156.10 o 
 -20   8   5       75.14      -82.47     89.70 o 
 -18   8   5      136.09       81.70     65.02 o 
 -16   8   5      285.43      353.94    123.54 o 
 -14   8   5      480.57      325.62    112.59 o 
 -12   8   5      494.91      431.77    105.46 o 
 -10   8   5     1754.06     1724.59    113.99 o 
  -8   8   5     6520.52     7092.77    353.33 o 
  -6   8   5      824.34     1095.99    159.03 o 
  -4   8   5       92.88       97.96     48.76 o 
  -2   8   5     1200.39     1430.77    108.34 o 
   0   8   5     1814.01     2070.56    112.92 o 
   2   8   5     1244.95     1298.18    127.46 o 
   4   8   5      193.12      251.99     56.72 o 
   6   8   5      166.61      153.58     71.68 o 
   8   8   5       33.36        2.01     48.26 o 
  10   8   5     2299.56     2495.60    173.04 o 
  12   8   5        6.07      -69.04     69.04 o 
  14   8   5      691.71      712.28    120.38 o 
  16   8   5      155.91       91.32     86.76 o 
 -21   9   5        0.59       18.38    117.32 o 
 -19   9   5      387.54      363.61    133.44 o 
 -17   9   5      105.05       28.32    102.80 o 
 -15   9   5       13.74       36.47    162.51 o 
 -13   9   5       46.50      -34.56     78.52 o 
 -11   9   5     1272.71     1243.56    157.85 o 
  -9   9   5     1726.01     1819.26    125.57 o 
  -7   9   5      691.93     1098.72    138.06 o 
  -5   9   5     2783.62     2784.92    164.99 o 
  -3   9   5      105.41      136.19     82.03 o 
  -1   9   5      269.91      269.55     69.32 o 
   1   9   5     2212.26     2336.03    328.58 o 
   3   9   5       77.92       26.89     59.12 o 
   5   9   5     1358.82     1826.04    290.18 o 
   7   9   5     1386.25     1513.62    174.61 o 
   9   9   5        5.01      -31.04     63.42 o 
  11   9   5      215.12      201.61     84.47 o 
  13   9   5      159.81      181.55     96.32 o 
  15   9   5      147.99        1.38     83.28 o 
 -20  10   5       14.32      -15.64    114.90 o 
 -18  10   5      493.15      391.62    145.62 o 
 -16  10   5      300.39       82.39    126.23 o 
 -14  10   5      343.73      342.62    159.27 o 
 -12  10   5      113.37      -35.33     88.25 o 
 -10  10   5        1.64      -77.20     77.20 o 
  -8  10   5      231.14      272.45     89.63 o 
  -6  10   5     3755.13     3724.28    250.01 o 
  -4  10   5      656.56      895.81    139.55 o 
  -2  10   5       23.51       56.71     71.48 o 
   0  10   5     2264.84     2642.70    179.74 o 
   2  10   5      486.67      334.51     87.99 o 
   4  10   5      225.04      206.56     74.31 o 
   6  10   5     3036.92     3407.36    228.89 o 
   8  10   5      339.72      135.40     99.75 o 
  10  10   5       95.84       30.70     94.81 o 
  12  10   5      488.95      199.86     97.48 o 
  14  10   5       62.47      -65.53     82.85 o 
 -19  11   5       63.50      -16.14    113.22 o 
 -17  11   5      555.67      558.84    165.20 o 
 -15  11   5       31.16      -58.33    110.29 o 
 -13  11   5        3.77      -63.42     98.33 o 
 -11  11   5      715.48      957.90    160.46 o 
  -9  11   5        1.50     -114.25    114.25 o 
  -7  11   5      140.03       50.65     89.77 o 
  -5  11   5     1192.77     1504.44    168.71 o 
  -3  11   5       55.28       80.72     83.95 o 
  -1  11   5     4260.30     4260.18    271.04 o 
   1  11   5      840.28      629.84    102.76 o 
   3  11   5       34.92      -41.25     64.41 o 
   5  11   5      461.73      404.13    121.90 o 
   7  11   5      730.04      600.31    138.11 o 
   9  11   5       60.17      -28.06     95.82 o 
  11  11   5      470.62      256.41    130.08 o 
  13  11   5       59.52       37.56    113.43 o 
 -16  12   5      104.59       14.52    125.46 o 
 -14  12   5      116.94      100.57    117.95 o 
 -12  12   5      439.86      180.40    197.37 o 
 -10  12   5       33.01      -88.64     96.19 o 
  -8  12   5      481.98      789.90    175.86 o 
  -6  12   5      234.08      288.94    109.95 o 
  -4  12   5       19.29      -56.99     77.63 o 
  -2  12   5      723.57      970.04    140.90 o 
   0  12   5       53.87        7.17     69.68 o 
   2  12   5      421.04      315.21     90.95 o 
   4  12   5      293.15      361.38    115.33 o 
   6  12   5       14.69      -57.77     88.73 o 
   8  12   5      176.61       45.54    115.32 o 
  10  12   5      628.36      779.89    168.61 o 
 -15  13   5      135.38      210.24    138.87 o 
 -13  13   5        3.92      -13.35    124.25 o 
 -11  13   5        0.51     -109.83    109.83 o 
  -9  13   5      783.40      959.01    179.79 o 
  -7  13   5      253.99      438.53    197.53 o 
  -5  13   5      196.27       53.57    136.13 o 
  -3  13   5     1746.88     2399.70    229.36 o 
  -1  13   5       39.22        6.39     80.24 o 
   1  13   5       14.30       28.26     79.77 o 
   3  13   5      924.56     1118.77    134.41 o 
   5  13   5       90.20        4.51    132.15 o 
   7  13   5      236.76      111.66    121.22 o 
   9  13   5       55.63       32.16    116.04 o 
 -12  14   5        7.51     -117.12    117.12 o 
 -10  14   5       48.03       24.66    133.50 o 
  -8  14   5       26.61      184.73    131.61 o 
  -6  14   5      204.26       67.08    166.42 o 
  -4  14   5        0.66      -72.73    106.20 o 
  -2  14   5      210.98      201.99     96.60 o 
   0  14   5      100.63       56.29     85.11 o 
   2  14   5      119.41      106.05     91.39 o 
   4  14   5       73.03      -24.32    113.35 o 
   6  14   5       21.72      -61.72    109.55 o 
  -5  15   5      388.34      376.78    221.11 o 
  -3  15   5       11.73      -36.43     93.63 o 
  -1  15   5        7.38       39.62     91.66 o 
   1  15   5       79.77      184.42    101.28 o 
 -26   0   6      304.61       27.57    170.11 o 
 -24   0   6     5096.80     5007.03    304.64 o 
 -22   0   6      340.56      359.37    104.80 o 
 -20   0   6       12.83        1.24     79.62 o 
 -18   0   6       97.19       54.91     74.41 o 
 -16   0   6      255.80      137.75     50.87 o 
 -14   0   6    15051.99    15294.14    368.05 o 
 -12   0   6    13500.41    13348.05    320.56 o 
 -10   0   6     4490.28     4902.70    141.53 o 
  -8   0   6    14893.07    14515.52    328.33 o 
  -6   0   6    12750.98    13613.21    385.50 o 
  -4   0   6      470.52      513.30     68.25 o 
  -2   0   6     1916.76     1685.80     60.68 o 
   0   0   6    29364.10    30158.03    806.66 o 
   2   0   6     1519.03     1166.89     92.30 o 
   4   0   6     5652.89     6452.16    544.87 o 
   6   0   6    11432.71    11406.59    367.17 o 
   8   0   6      626.23      937.63    107.25 o 
  10   0   6     8305.98     8556.45    311.13 o 
  12   0   6     1070.85     1409.35    140.63 o 
  14   0   6      462.15      490.43    165.98 o 
  16   0   6       75.85       26.53    130.01 o 
  18   0   6      313.92      669.08    207.70 o 
  20   0   6       55.37       81.06    179.24 o 
 -27   1   6       10.52     -136.20    159.20 o 
 -25   1   6      243.85      243.32    122.43 o 
 -23   1   6     1197.16     1680.96    124.00 o 
 -21   1   6     1972.14     2176.55    130.09 o 
 -19   1   6     3522.48     3315.72    151.34 o 
 -17   1   6        7.45      -22.06     39.19 o 
 -15   1   6       39.67        6.89     30.92 o 
 -13   1   6     2018.42     1779.80     60.88 o 
 -11   1   6    33889.66    35540.74    538.90 o 
  -9   1   6       42.13       62.52     19.71 o 
  -7   1   6    21393.54    21536.34    364.95 o 
  -5   1   6     1424.10     1485.89     56.63 o 
  -3   1   6       85.13       83.31     18.05 o 
  -1   1   6      926.39      798.16     38.72 o 
   1   1   6      861.88     1028.91     76.41 o 
   3   1   6     1360.04     1390.97     70.57 o 
   5   1   6     2131.72     1911.98     86.13 o 
   7   1   6     1441.06     1580.34     85.32 o 
   9   1   6     4285.67     4216.24    134.34 o 
  11   1   6     7518.37     7457.90    216.55 o 
  13   1   6      534.06      455.15     87.93 o 
  15   1   6      340.19      377.76    214.69 o 
  17   1   6      138.97      145.69    111.06 o 
  19   1   6       49.60       62.12    104.55 o 
 -26   2   6      191.04      171.75     98.91 o 
 -24   2   6      175.75      202.60     93.36 o 
 -22   2   6     2380.50     2926.15    152.98 o 
 -20   2   6      826.71     1026.25    131.45 o 
 -18   2   6     4471.12     4254.75    142.64 o 
 -16   2   6     9988.60    10076.80    214.01 o 
 -14   2   6       72.25       48.96     29.02 o 
 -12   2   6     1870.36     1759.78     56.99 o 
 -10   2   6     1463.98     1458.70     49.06 o 
  -8   2   6     7964.92     8373.90    146.40 o 
  -6   2   6    13609.76    13561.04    274.64 o 
  -4   2   6     4330.64     3817.91     84.69 o 
  -2   2   6     1244.60     1178.98     41.56 o 
   0   2   6     7461.30     7387.50    144.18 o 
   2   2   6     2919.74     2922.08    161.72 o 
   4   2   6     8235.53     8065.09    194.01 o 
   6   2   6     2958.02     2639.44     95.10 o 
   8   2   6     2437.81     2327.73     93.84 o 
  10   2   6       13.29       -6.70     40.32 o 
  12   2   6     1391.30     1496.31    126.96 o 
  14   2   6     1055.37     1100.45    120.24 o 
  16   2   6       59.75       45.15    102.74 o 
  18   2   6      212.03      186.84    121.59 o 
  20   2   6      138.35      231.97    126.62 o 
 -25   3   6       18.50       42.14     90.66 o 
 -23   3   6       72.34      -35.55     76.87 o 
 -21   3   6        2.74      -65.64     65.64 o 
 -19   3   6     3706.66     3591.01    133.97 o 
 -17   3   6     2102.29     2079.57    100.06 o 
 -15   3   6     6107.97     5776.23    158.27 o 
 -13   3   6      722.34      846.34     80.55 o 
 -11   3   6      579.40      733.81     53.42 o 
  -9   3   6    16900.88    16394.03    291.94 o 
  -7   3   6     2484.29     2340.03     90.89 o 
  -5   3   6     2597.25     2235.78     87.98 o 
  -3   3   6     2886.21     2540.06     88.98 o 
  -1   3   6     7234.15     7328.63    145.77 o 
   1   3   6     1995.82     1880.50     55.68 o 
   3   3   6    52191.97    52828.79    989.82 o 
   5   3   6       15.81        9.28     33.15 o 
   7   3   6    14720.03    14514.93    322.81 o 
   9   3   6      101.22       26.99     40.26 o 
  11   3   6     1440.94     1435.88    121.80 o 
  13   3   6      730.59      829.76    106.00 o 
  15   3   6      503.18      337.89    133.25 o 
  17   3   6      238.96      282.23    119.20 o 
  19   3   6      570.62      562.10    160.07 o 
 -26   4   6      195.12      327.01    181.46 o 
 -24   4   6       28.67        5.72     86.38 o 
 -22   4   6       88.20       49.74     75.21 o 
 -20   4   6      152.55       72.01     61.20 o 
 -18   4   6     2328.60     2126.43    122.75 o 
 -16   4   6     1239.35     1194.22     90.58 o 
 -14   4   6     6051.41     5608.26    154.69 o 
 -12   4   6      208.06      137.47     32.44 o 
 -10   4   6    13369.50    13743.04    256.99 o 
  -8   4   6      223.39      153.32     39.59 o 
  -6   4   6      520.07      457.11     80.30 o 
  -4   4   6    12135.36    12327.36    301.80 o 
  -2   4   6    29659.05    28925.28    688.11 o 
   0   4   6      295.98      310.59     61.11 o 
   2   4   6    18977.89    19247.43    338.88 o 
   4   4   6     6881.10     6728.79    173.92 o 
   6   4   6     4275.92     4240.59    132.86 o 
   8   4   6     1356.91     1408.12    124.09 o 
  10   4   6     1240.22     1147.93    202.25 o 
  12   4   6        2.67      -47.58     47.58 o 
  14   4   6      710.76      937.74    112.36 o 
  16   4   6       99.32      158.57    101.57 o 
  18   4   6      412.75      444.27    179.17 o 
 -25   5   6      268.49      301.51    131.58 o 
 -23   5   6      280.37      367.00    132.00 o 
 -21   5   6       52.48      -25.17     90.51 o 
 -19   5   6      163.20      146.29     60.13 o 
 -17   5   6      110.67       45.91     50.97 o 
 -15   5   6     1107.93     1037.50     84.90 o 
 -13   5   6     2329.63     2149.73     91.58 o 
 -11   5   6    11297.48    11141.60    262.32 o 
  -9   5   6     3634.73     3387.07    107.37 o 
  -7   5   6     4154.74     4390.54    411.90 o 
  -5   5   6     6023.39     6106.05    230.89 o 
  -3   5   6     5607.37     5443.60    165.60 o 
  -1   5   6    31935.30    32388.96    728.31 o 
   1   5   6      199.16      153.55     40.92 o 
   3   5   6     2434.27     2291.70     89.50 o 
   5   5   6    14121.78    13821.39    310.85 o 
   7   5   6     1005.22      960.76     81.11 o 
   9   5   6      345.27      326.23     62.77 o 
  11   5   6     2082.83     2664.66    164.60 o 
  13   5   6      224.88      152.71     62.04 o 
  15   5   6      214.51      240.71     72.09 o 
  17   5   6      659.64      774.37    325.40 o 
 -24   6   6      529.10      753.68    197.74 o 
 -22   6   6       92.71       59.36    100.00 o 
 -20   6   6      289.86      139.62    134.95 o 
 -18   6   6      502.70      425.28     73.98 o 
 -16   6   6     4332.96     4034.87    140.82 o 
 -14   6   6      169.36      121.84     56.89 o 
 -12   6   6     6329.19     6303.61    204.11 o 
 -10   6   6     1826.97     2000.96    127.76 o 
  -8   6   6       26.23       30.85     55.13 o 
  -6   6   6     1198.86     1111.22    112.19 o 
  -4   6   6       83.12       29.30     93.97 o 
  -2   6   6     3427.31     3256.04    125.13 o 
   0   6   6    10604.01    10695.88    289.76 o 
   2   6   6     1358.18     1544.08    174.54 o 
   4   6   6     5489.09     5525.67    196.09 o 
   6   6   6      838.91      703.13     61.44 o 
   8   6   6      173.57      116.27     50.33 o 
  10   6   6     2243.78     2976.49    213.69 o 
  12   6   6        5.02       29.93     56.97 o 
  14   6   6        3.05      -57.88     57.88 o 
  16   6   6      922.77      874.42    193.32 o 
  18   6   6        8.95      -57.55    106.84 o 
 -23   7   6      142.19       -0.44    147.99 o 
 -21   7   6       20.02      -49.01     76.19 o 
 -19   7   6     1012.25      958.32    141.93 o 
 -17   7   6      308.66      308.86    139.21 o 
 -15   7   6      129.26      142.60     78.22 o 
 -13   7   6      887.62      778.98     96.51 o 
 -11   7   6       46.03      -11.25     40.54 o 
  -9   7   6     4554.37     4500.83    161.55 o 
  -7   7   6      476.47      471.92     89.79 o 
  -5   7   6     1051.39     1292.33     98.33 o 
  -3   7   6     1307.69     1572.12    124.53 o 
  -1   7   6       36.98       54.91     37.54 o 
   1   7   6     1071.93     1174.58     85.10 o 
   3   7   6     1377.60     1536.24     98.82 o 
   5   7   6     2431.63     2366.79    101.09 o 
   7   7   6      108.71       93.88     46.37 o 
   9   7   6      227.73      170.66     56.73 o 
  11   7   6      241.06      147.93     63.72 o 
  13   7   6      100.12       24.02     77.25 o 
  15   7   6      254.41      136.25     89.44 o 
  17   7   6        0.93      -83.73     83.73 o 
 -22   8   6       88.47      -35.68    167.16 o 
 -20   8   6       10.61      -79.13     81.19 o 
 -18   8   6      328.00      307.14     88.53 o 
 -16   8   6     1525.41     1448.88    492.39 o 
 -14   8   6     1316.40     1074.38    300.06 o 
 -12   8   6     1923.48     1670.70    250.20 o 
 -10   8   6     3063.57     2923.24    223.34 o 
  -8   8   6        9.01       68.79     50.91 o 
  -6   8   6     1120.63     1534.72    115.20 o 
  -4   8   6     2201.13     2341.52    121.20 o 
  -2   8   6        2.64      -37.59     37.59 o 
   0   8   6     1377.33     1629.59    103.65 o 
   2   8   6     8751.77     8649.76    225.60 o 
   4   8   6       30.43      -41.12     41.12 o 
   6   8   6      143.59      -20.82     43.27 o 
   8   8   6      540.26      565.58     81.12 o 
  10   8   6        1.72       39.54     70.53 o 
  12   8   6       97.52       64.15     81.71 o 
  14   8   6     1011.59     1038.16    139.76 o 
  16   8   6      335.67      185.72     96.50 o 
 -21   9   6      102.66      -47.83    115.47 o 
 -19   9   6      235.89      186.11    120.18 o 
 -17   9   6      373.57      348.57    121.84 o 
 -15   9   6      233.41      261.24    111.08 o 
 -13   9   6      204.50       59.84     93.84 o 
 -11   9   6        2.22      -61.99     78.51 o 
  -9   9   6     1291.12     1856.94    261.30 o 
  -7   9   6       99.21       66.56     84.19 o 
  -5   9   6      103.04       61.24     59.06 o 
  -3   9   6        7.49        2.86     45.20 o 
  -1   9   6     1807.56     1971.23    117.57 o 
   1   9   6      769.84      930.52     89.43 o 
   3   9   6      857.86      760.84    103.62 o 
   5   9   6      337.42      287.35     64.21 o 
   7   9   6        5.26      -57.51     57.51 o 
   9   9   6      162.44      148.48     97.31 o 
  11   9   6      417.63      264.90     96.23 o 
  13   9   6      287.95      234.02     97.06 o 
  15   9   6       70.51      -23.38     87.15 o 
 -20  10   6       67.06     -108.17    108.17 o 
 -18  10   6       58.61     -103.16    103.16 o 
 -16  10   6        0.60      -28.47     97.98 o 
 -14  10   6      234.27       -6.99     91.71 o 
 -12  10   6      516.01      403.93    124.35 o 
 -10  10   6      164.18      130.58     97.03 o 
  -8  10   6       25.01      143.90     92.51 o 
  -6  10   6       35.59      -15.82     79.10 o 
  -4  10   6      221.78      298.04    105.34 o 
  -2  10   6     1616.49     1971.21    148.21 o 
   0  10   6     1047.03      839.35    108.56 o 
   2  10   6     2426.62     3042.42    171.99 o 
   4  10   6        1.78      -59.68     59.68 o 
   6  10   6       15.45      -53.65     85.40 o 
   8  10   6       90.71      -66.74     92.91 o 
  10  10   6       20.94      -61.98     97.62 o 
  12  10   6      310.35      299.76    103.51 o 
  14  10   6      133.93      105.51     97.75 o 
 -19  11   6      280.40      159.48    157.06 o 
 -17  11   6       83.48      128.46    127.33 o 
 -15  11   6        0.34      -53.49     98.88 o 
 -13  11   6     1316.30     1158.69    171.89 o 
 -11  11   6      277.91      384.54    226.56 o 
  -9  11   6      279.90      206.83    106.80 o 
  -7  11   6     1099.69     1614.59    276.20 o 
  -5  11   6      919.72     1051.07    153.74 o 
  -3  11   6      136.00      191.02     77.63 o 
  -1  11   6       21.13      -41.64     64.44 o 
   1  11   6     1503.68     1738.19    166.76 o 
   3  11   6      369.20      223.21     85.05 o 
   5  11   6      506.19      560.77    133.79 o 
   7  11   6        0.06      -89.10     89.10 o 
   9  11   6        4.94      -95.71     95.71 o 
  11  11   6       27.32       20.99    215.95 o 
 -16  12   6        0.25      -85.09    120.96 o 
 -14  12   6       92.56      -98.92     98.92 o 
 -12  12   6      204.36      157.05    122.34 o 
 -10  12   6      187.95       71.33    108.15 o 
  -8  12   6      397.63      536.11    187.95 o 
  -6  12   6      726.25     1078.20    160.31 o 
  -4  12   6       57.33      135.60     91.67 o 
  -2  12   6       22.09      -63.96     63.96 o 
   0  12   6       17.91        4.98     71.41 o 
   2  12   6       73.72       54.08     78.70 o 
   4  12   6       24.27       13.85     94.33 o 
   6  12   6      294.89      406.62    220.22 o 
   8  12   6        8.14       45.21    113.80 o 
  10  12   6       86.96      188.18    137.25 o 
 -15  13   6       38.21      -94.86    121.58 o 
 -13  13   6       49.83       61.41    129.89 o 
 -11  13   6       33.41       96.38    121.08 o 
  -9  13   6        6.27      -96.97     96.97 o 
  -7  13   6        7.18     -113.66    113.66 o 
  -5  13   6      199.99      292.26    123.01 o 
  -3  13   6       23.18       19.15     79.08 o 
  -1  13   6       62.68      159.20     89.60 o 
   1  13   6      407.22      504.79    120.44 o 
   3  13   6        8.03       54.45    108.51 o 
   5  13   6       69.41      -44.13    104.08 o 
   7  13   6      103.17       51.48    117.02 o 
 -10  14   6       94.30       66.28    134.96 o 
  -8  14   6       10.11     -143.61    245.44 o 
  -6  14   6        4.90     -128.53    142.69 o 
  -4  14   6      222.22      225.73     96.70 o 
  -2  14   6       31.32      -64.29     80.77 o 
   0  14   6        0.26      118.32     92.80 o 
   2  14   6        2.68      -51.96     84.56 o 
   4  14   6       17.21      -90.53    109.88 o 
 -27   1   7        0.02      -84.89    124.31 o 
 -25   1   7      377.11      339.36    212.41 o 
 -23   1   7        0.89       76.42     78.97 o 
 -21   1   7     1668.68     1993.85    169.35 o 
 -19   1   7       53.99       87.74     56.88 o 
 -17   1   7     2236.19     2158.07     91.41 o 
 -15   1   7      137.34       88.55     32.97 o 
 -13   1   7      883.27      935.24     95.73 o 
 -11   1   7     6234.88     5849.13    116.54 o 
  -9   1   7       13.81      -13.72     19.62 o 
  -7   1   7     4592.94     4808.56    106.05 o 
  -5   1   7      387.27      341.43     40.73 o 
  -3   1   7    17375.75    16839.15    264.08 o 
  -1   1   7    11803.44    11661.27    213.33 o 
   1   1   7    19918.87    19590.56    393.70 o 
   3   1   7     5044.41     4669.33    144.33 o 
   5   1   7      961.38     1176.81     94.60 o 
   7   1   7     1449.73     1511.56     81.45 o 
   9   1   7      281.33      296.21     58.93 o 
  11   1   7      898.69     1155.19     93.69 o 
  13   1   7     3091.90     3302.44    227.56 o 
  15   1   7        0.98      -86.55     86.55 o 
  17   1   7       74.62        4.06    102.05 o 
  19   1   7       53.59      -47.81    109.64 o 
 -26   2   7        3.63      -35.76    113.22 o 
 -24   2   7       82.72      -34.89     80.01 o 
 -22   2   7     1195.11     1244.57    124.65 o 
 -20   2   7      261.92      214.88     66.52 o 
 -18   2   7        4.38      -44.11     44.11 o 
 -16   2   7      866.76      963.32     84.67 o 
 -14   2   7       52.50       18.71     28.49 o 
 -12   2   7     9357.96     9527.72    173.29 o 
 -10   2   7     1990.20     2123.08     57.74 o 
  -8   2   7      986.46      941.68     48.64 o 
  -6   2   7     1415.80     1478.40     62.25 o 
  -4   2   7     2437.89     2422.56     65.06 o 
  -2   2   7     2986.96     2835.93     72.70 o 
   0   2   7     9628.85    10397.93    195.60 o 
   2   2   7     1890.54     1892.35     75.59 o 
   4   2   7      252.93      211.28     47.38 o 
   6   2   7      902.68     1188.18     84.52 o 
   8   2   7        9.84      -37.19     37.86 o 
  10   2   7       29.07      -33.99     41.78 o 
  12   2   7     1512.18     1593.21    155.69 o 
  14   2   7     1041.41      945.53    155.34 o 
  16   2   7      408.86      386.96    133.44 o 
  18   2   7      148.88      240.86    126.04 o 
 -25   3   7        7.42      -70.55    104.92 o 
 -23   3   7       65.37       -0.21     79.03 o 
 -21   3   7      108.82      143.76     81.88 o 
 -19   3   7      671.34      659.49     69.68 o 
 -17   3   7      120.18       34.30     46.39 o 
 -15   3   7      537.58      531.08     55.55 o 
 -13   3   7     2253.86     1974.74     64.93 o 
 -11   3   7      599.53      543.58     49.18 o 
  -9   3   7     2248.33     2103.59     69.46 o 
  -7   3   7      267.23      270.42     42.07 o 
  -5   3   7     3053.91     3172.15     80.63 o 
  -3   3   7    13379.36    13384.03    272.43 o 
  -1   3   7     9336.90     9435.94    182.32 o 
   1   3   7    11270.81    11198.69    210.84 o 
   3   3   7     3882.68     3555.58    112.85 o 
   5   3   7     3182.86     3290.53    112.94 o 
   7   3   7      612.10      735.02     73.01 o 
   9   3   7      248.62      170.31     54.12 o 
  11   3   7       99.91       19.51     59.99 o 
  13   3   7      361.87      411.87     89.36 o 
  15   3   7        8.44      -15.46     90.16 o 
  17   3   7      674.26      610.97    162.64 o 
 -26   4   7      189.54       20.64    173.20 o 
 -24   4   7        4.20      -67.11     82.49 o 
 -22   4   7        9.97      -57.43     79.56 o 
 -20   4   7       32.93      -37.66     65.99 o 
 -18   4   7      501.77      483.96     66.00 o 
 -16   4   7     2152.61     2203.29    149.23 o 
 -14   4   7     6813.01     6806.03    175.36 o 
 -12   4   7       16.04      -27.31     27.31 o 
 -10   4   7     3811.45     3674.70    111.57 o 
  -8   4   7      399.30      500.24     59.65 o 
  -6   4   7      318.00      436.87     73.34 o 
  -4   4   7     6448.18     6783.76    188.93 o 
  -2   4   7    10001.50    10474.46    272.38 o 
   0   4   7      198.08      144.78     30.75 o 
   2   4   7     1805.49     1813.28     77.34 o 
   4   4   7      240.23      237.94     47.89 o 
   6   4   7     4356.61     4161.52    134.98 o 
   8   4   7       84.22       51.02     48.01 o 
  10   4   7     2256.24     2634.95    187.81 o 
  12   4   7      685.33      566.89    101.35 o 
  14   4   7       17.60        5.38     60.34 o 
  16   4   7     1089.24     1030.58    175.61 o 
  18   4   7       16.46       16.68    114.96 o 
 -25   5   7       34.04       47.49     94.14 o 
 -23   5   7       32.46      -78.90     79.20 o 
 -21   5   7        0.50       11.61     75.67 o 
 -19   5   7      774.81      832.32    103.12 o 
 -17   5   7     4637.27     4309.52    143.00 o 
 -15   5   7     7323.30     7243.35    192.34 o 
 -13   5   7     2915.27     2527.34     95.85 o 
 -11   5   7     1598.11     1589.16    156.74 o 
  -9   5   7      244.18      159.64     41.55 o 
  -7   5   7      472.68      337.82     70.37 o 
  -5   5   7     1572.56     1737.79     85.51 o 
  -3   5   7       25.71        7.45     35.78 o 
  -1   5   7     6500.57     6277.40    209.08 o 
   1   5   7      110.94      101.60     39.14 o 
   3   5   7      188.64      126.26     46.41 o 
   5   5   7     2100.45     1979.18    103.43 o 
   7   5   7        0.56      -33.67     36.79 o 
   9   5   7      353.61      231.15     87.70 o 
  11   5   7      148.87       70.83     56.02 o 
  13   5   7       58.18        3.34     61.02 o 
  15   5   7       74.03        8.06     66.68 o 
  17   5   7       90.18       10.70    138.93 o 
 -24   6   7       56.87      -20.58     88.33 o 
 -22   6   7       22.10      -97.35     97.35 o 
 -20   6   7       43.14       47.10     72.08 o 
 -18   6   7      852.44      818.79    101.00 o 
 -16   6   7     1349.42     1387.73    159.86 o 
 -14   6   7      339.71      243.08     71.67 o 
 -12   6   7     2299.57     2268.86    103.43 o 
 -10   6   7      579.28      539.66     62.80 o 
  -8   6   7     9010.57     9381.38    329.76 o 
  -6   6   7     5788.66     5289.15    221.48 o 
  -4   6   7        9.92      -25.67     37.23 o 
  -2   6   7       15.15       30.48     41.29 o 
   0   6   7     4080.39     3954.78    147.54 o 
   2   6   7    11053.71    11190.10    266.39 o 
   4   6   7       94.32      -26.87     39.98 o 
   6   6   7        1.06      -31.65     40.21 o 
   8   6   7      204.80       50.24     51.67 o 
  10   6   7      780.42      788.42    140.00 o 
  12   6   7      314.03      283.84     95.02 o 
  14   6   7       97.29      -66.69     66.69 o 
  16   6   7      151.41      159.44     93.23 o 
 -23   7   7       28.93      131.57    191.92 o 
 -21   7   7       77.78      130.25     85.15 o 
 -19   7   7        4.64      -30.68     77.89 o 
 -17   7   7      966.17      921.35    113.59 o 
 -15   7   7      103.40      146.20     72.22 o 
 -13   7   7     1631.09     1776.74    327.00 o 
 -11   7   7     1808.92     1839.71     86.27 o 
  -9   7   7      926.64      975.22    118.68 o 
  -7   7   7     2590.74     2524.75    158.36 o 
  -5   7   7     2826.82     2388.12    142.97 o 
  -3   7   7        8.93      -24.84     42.63 o 
  -1   7   7      240.56      198.02     59.94 o 
   1   7   7     4542.68     4322.06    163.70 o 
   3   7   7     3374.60     3166.02    138.55 o 
   5   7   7       30.06      -20.32     39.88 o 
   7   7   7        1.61      -39.94     39.94 o 
   9   7   7       76.47       48.36     54.69 o 
  11   7   7        1.27      -29.32     59.41 o 
  13   7   7     1353.13     1626.80    131.99 o 
  15   7   7        0.30      -51.14     83.64 o 
 -22   8   7      125.17       64.86     88.97 o 
 -20   8   7       36.42      -76.65     76.65 o 
 -18   8   7      218.93      225.25     90.96 o 
 -16   8   7     1249.46     1128.28    193.85 o 
 -14   8   7      655.51      575.09    115.69 o 
 -12   8   7        5.45      -65.71     65.71 o 
 -10   8   7      191.78      222.24     57.81 o 
  -8   8   7       51.83       43.67     51.00 o 
  -6   8   7    12585.88    12803.84    340.74 o 
  -4   8   7     1204.00     1115.22    130.50 o 
  -2   8   7      565.07      564.06     91.44 o 
   0   8   7     2119.34     2691.43    132.23 o 
   2   8   7      223.62      225.83     62.47 o 
   4   8   7      500.43      400.31     65.38 o 
   6   8   7     1593.58     1785.33    117.52 o 
   8   8   7      258.56      184.68     61.64 o 
  10   8   7      692.19      973.22    213.83 o 
  12   8   7        3.27      -59.70     59.70 o 
  14   8   7      199.80      112.94     89.52 o 
 -21   9   7        9.63      -10.46    116.49 o 
 -19   9   7      463.45      437.47    130.22 o 
 -17   9   7        0.93      -53.27     90.81 o 
 -15   9   7      172.08      112.56     94.63 o 
 -13   9   7      354.47      461.50    116.37 o 
 -11   9   7        1.81      -78.13     78.13 o 
  -9   9   7      819.26      682.75    143.72 o 
  -7   9   7      520.90      529.26    100.35 o 
  -5   9   7     1022.26      941.26    106.41 o 
  -3   9   7      341.39      513.78     73.32 o 
  -1   9   7     2794.15     2720.44    132.84 o 
   1   9   7      142.38       13.08     65.53 o 
   3   9   7      846.29      739.54     85.62 o 
   5   9   7        4.20      -31.09     51.35 o 
   7   9   7      350.62      275.97     81.87 o 
   9   9   7      778.56      906.20    104.63 o 
  11   9   7        1.87      -58.74     76.29 o 
  13   9   7        5.43      -61.91     83.45 o 
 -20  10   7      208.56       28.32    250.08 o 
 -18  10   7      201.66      246.26    126.68 o 
 -16  10   7      236.53      124.56    113.31 o 
 -14  10   7     1826.80     1417.69    697.68 o 
 -12  10   7      420.28      519.97    118.14 o 
 -10  10   7       18.09       36.25    164.28 o 
  -8  10   7       91.59      -42.92     73.85 o 
  -6  10   7      330.46       78.33     71.05 o 
  -4  10   7      205.30      250.23     63.87 o 
  -2  10   7     5854.11     5824.50    183.93 o 
   0  10   7     1370.54     1576.60    117.92 o 
   2  10   7      110.40       85.83     59.30 o 
   4  10   7      443.04      241.68     80.41 o 
   6  10   7      159.03       89.04     77.13 o 
   8  10   7      472.83      617.52    150.27 o 
  10  10   7      436.90      456.28    136.05 o 
  12  10   7        9.38      -84.02     84.02 o 
 -19  11   7       63.19       33.91    122.57 o 
 -17  11   7        3.46      -75.22    111.71 o 
 -15  11   7       60.93       16.90    104.85 o 
 -13  11   7      143.07      -80.06     90.34 o 
 -11  11   7     1610.78     1551.04    330.15 o 
  -9  11   7       91.35      180.16    101.26 o 
  -7  11   7        5.38       -4.92     90.28 o 
  -5  11   7       25.69       -6.38    124.33 o 
  -3  11   7      839.04      817.14    110.41 o 
  -1  11   7       53.26       -0.69     70.14 o 
   1  11   7     1448.72     1372.63    236.50 o 
   3  11   7        1.12      -67.68     67.68 o 
   5  11   7       95.34        2.75     90.73 o 
   7  11   7      207.78      114.34    108.05 o 
   9  11   7      220.29      110.18    206.00 o 
  11  11   7       44.20      -87.76    100.05 o 
 -16  12   7       36.55      -55.03    115.92 o 
 -14  12   7       19.57      -20.46    106.45 o 
 -12  12   7      165.76      181.20    127.08 o 
 -10  12   7      553.00      939.14    258.33 o 
  -8  12   7       13.46     -116.74    116.74 o 
  -6  12   7      476.58      756.91    141.73 o 
  -4  12   7      272.28      362.89     94.77 o 
  -2  12   7      130.37      141.54     80.11 o 
   0  12   7      963.30     1153.24    134.93 o 
   2  12   7        6.87      -76.42     76.42 o 
   4  12   7       53.66       15.97     99.11 o 
   6  12   7      587.77      537.50    306.39 o 
   8  12   7      105.92      -10.40    103.44 o 
 -13  13   7       69.34      -47.03    131.42 o 
 -11  13   7      154.09       38.81    141.59 o 
  -9  13   7       39.24        8.19    119.42 o 
  -7  13   7      268.73      343.98    151.31 o 
  -5  13   7       71.88      150.15     91.16 o 
  -3  13   7      494.31      413.39    107.72 o 
  -1  13   7      987.99      974.84    135.63 o 
   1  13   7     1029.97     1333.25    194.69 o 
   3  13   7        4.67      -79.42     96.15 o 
   5  13   7      126.01      158.28    115.46 o 
   7  13   7      254.70      255.12    134.56 o 
 -10  14   7       62.22      -68.99    125.90 o 
  -8  14   7      111.75      155.81    210.35 o 
  -6  14   7      288.15      243.04    138.41 o 
  -4  14   7      123.82      108.90     90.12 o 
  -2  14   7      754.70      819.40    127.65 o 
   0  14   7       60.87      -45.49     82.60 o 
   2  14   7       78.63       43.57    117.54 o 
 -26   0   8       95.55     -151.99    181.32 o 
 -24   0   8      591.19      429.98    192.37 o 
 -22   0   8      791.04      620.15    194.14 o 
 -20   0   8     6134.92     6765.84    404.96 o 
 -18   0   8     1288.23     1505.93    142.05 o 
 -16   0   8      519.75      558.46     74.55 o 
 -14   0   8     1573.95     1570.33    161.62 o 
 -12   0   8     1326.28     1426.63     74.13 o 
 -10   0   8    12974.22    13401.47    316.10 o 
  -8   0   8    66523.91    66475.63   1691.54 o 
  -6   0   8     1275.90     1439.76     96.80 o 
  -4   0   8     7981.41     7953.51    198.40 o 
  -2   0   8    10196.25    10630.61    283.77 o 
   0   0   8    22257.11    21965.90    618.01 o 
   2   0   8    21194.94    21260.73    611.86 o 
   4   0   8       26.38      -43.83     43.83 o 
   6   0   8        2.26       -8.75     57.93 o 
   8   0   8     3486.51     3439.76    175.45 o 
  10   0   8      236.56      187.47     78.04 o 
  12   0   8      264.77      367.49    166.72 o 
  14   0   8     2563.59     3210.15    297.23 o 
  16   0   8      564.56      150.21    176.74 o 
  18   0   8      329.27      486.29    213.60 o 
 -27   1   8      107.90       95.23    128.28 o 
 -25   1   8      192.86      100.04    111.04 o 
 -23   1   8      590.77      440.67    123.53 o 
 -21   1   8      296.51      458.69    117.78 o 
 -19   1   8     5166.88     5279.84    192.19 o 
 -17   1   8     1184.24     1501.34     85.52 o 
 -15   1   8      827.27      939.07     61.63 o 
 -13   1   8      385.23      396.20     39.87 o 
 -11   1   8     1868.99     1937.64    125.35 o 
  -9   1   8    14495.96    14661.83    268.01 o 
  -7   1   8     1926.65     1925.60     74.23 o 
  -5   1   8      424.48      507.81     47.52 o 
  -3   1   8      813.90      770.83     37.10 o 
  -1   1   8     1786.02     1688.60     54.93 o 
   1   1   8    12769.15    13244.09    286.68 o 
   3   1   8     1055.44     1139.64     86.02 o 
   5   1   8     1576.67     1752.30     93.39 o 
   7   1   8      451.32      420.37     71.97 o 
   9   1   8     1088.64     1204.22     94.68 o 
  11   1   8        6.09      -54.43     54.43 o 
  13   1   8     1453.09     1360.43    172.57 o 
  15   1   8       24.35      -81.36     81.36 o 
  17   1   8      598.21      414.35    142.38 o 
 -26   2   8      168.03       85.72    117.57 o 
 -24   2   8      103.99      125.18    114.22 o 
 -22   2   8      336.25      429.99    118.65 o 
 -20   2   8       29.65      -41.31     65.52 o 
 -18   2   8      212.65       40.26     58.55 o 
 -16   2   8    12492.79    12443.22    284.41 o 
 -14   2   8      129.15       86.75     33.57 o 
 -12   2   8     9276.17     9058.53    167.44 o 
 -10   2   8     3050.87     3005.88     85.40 o 
  -8   2   8      248.14      255.43     34.22 o 
  -6   2   8    11814.70    12008.58    255.21 o 
  -4   2   8    12317.08    12283.55    225.65 o 
  -2   2   8      824.11      963.08     50.90 o 
   0   2   8      805.08      803.68     46.73 o 
   2   2   8     3012.71     3133.29    104.83 o 
   4   2   8       32.76       42.66     35.53 o 
   6   2   8     7461.08     7312.80    197.24 o 
   8   2   8       79.49       25.86     43.76 o 
  10   2   8     3153.34     3341.88    128.76 o 
  12   2   8      245.73      267.49     80.81 o 
  14   2   8      327.91      148.56    135.98 o 
  16   2   8     1386.61     1634.27    399.96 o 
  18   2   8      145.72      153.64    128.54 o 
 -25   3   8      343.22      282.67    125.97 o 
 -23   3   8     1952.88     2493.38    211.18 o 
 -21   3   8      538.24      621.99    102.42 o 
 -19   3   8       92.93       71.82     60.26 o 
 -17   3   8     1608.90     2037.32    117.54 o 
 -15   3   8      990.45      997.74    131.08 o 
 -13   3   8     4746.77     4752.93    123.79 o 
 -11   3   8     9545.10     9339.05    193.35 o 
  -9   3   8     6540.10     6755.94    149.57 o 
  -7   3   8     5799.61     5478.28    120.54 o 
  -5   3   8     7733.62     8001.65    160.44 o 
  -3   3   8        5.85      -26.80     26.80 o 
  -1   3   8    23895.58    23706.66    410.46 o 
   1   3   8     1788.86     1733.85     57.11 o 
   3   3   8      145.90      150.44     45.15 o 
   5   3   8     9840.24     9634.90    266.45 o 
   7   3   8     3827.80     4009.85    135.91 o 
   9   3   8      114.20       94.19     52.42 o 
  11   3   8      658.19      786.35    119.40 o 
  13   3   8      148.48       88.21     72.89 o 
  15   3   8       68.42       12.33    103.95 o 
  17   3   8       10.39      -74.70     98.88 o 
 -26   4   8       12.74       -7.60    117.53 o 
 -24   4   8      165.21      192.92    120.80 o 
 -22   4   8      906.06     1021.07    132.85 o 
 -20   4   8      583.44      475.49     95.29 o 
 -18   4   8      210.08      158.95     62.91 o 
 -16   4   8        7.44       53.27     54.67 o 
 -14   4   8      596.55      469.73     54.93 o 
 -12   4   8     3250.73     3357.75    110.82 o 
 -10   4   8     2531.57     2326.06    109.80 o 
  -8   4   8     2731.31     2265.58    112.41 o 
  -6   4   8     9063.37     9309.93    186.17 o 
  -4   4   8     3138.72     3233.43    101.84 o 
  -2   4   8     1656.82     1777.10    108.81 o 
   0   4   8     2005.52     1867.19     63.12 o 
   2   4   8    11120.18    11162.71    260.64 o 
   4   4   8     4427.73     4100.19    164.04 o 
   6   4   8       62.77       -3.72     44.16 o 
   8   4   8       26.56       25.61     48.55 o 
  10   4   8     1852.04     2220.51    176.74 o 
  12   4   8       27.14       29.92     68.02 o 
  14   4   8      669.73      800.37    103.96 o 
  16   4   8      310.11      429.64    143.19 o 
 -25   5   8       54.68       47.60    119.86 o 
 -23   5   8        0.97        6.75     78.58 o 
 -21   5   8     2746.93     2856.94    372.05 o 
 -19   5   8       55.65       21.85     58.03 o 
 -17   5   8       36.09      -22.22     90.31 o 
 -15   5   8     1460.30     1835.94    127.00 o 
 -13   5   8       11.70      -36.14     36.14 o 
 -11   5   8      874.19      948.41     88.02 o 
  -9   5   8     1814.22     1922.15    158.39 o 
  -7   5   8      200.24      134.19     63.75 o 
  -5   5   8     1172.25      950.79     87.65 o 
  -3   5   8     6099.52     6122.03    187.33 o 
  -1   5   8     4169.28     4134.24    147.15 o 
   1   5   8     4586.73     4300.01    133.64 o 
   3   5   8     1691.74     1948.94    146.71 o 
   5   5   8     1203.50     1521.58    155.47 o 
   7   5   8        1.75      -35.35     42.93 o 
   9   5   8       85.74      110.82     66.70 o 
  11   5   8       62.60       -0.01     68.07 o 
  13   5   8      564.50      647.50    124.79 o 
  15   5   8      267.21      230.93     87.84 o 
 -24   6   8        1.30     -108.51    108.51 o 
 -22   6   8      153.39      166.09     85.06 o 
 -20   6   8     1588.93     1825.09    148.91 o 
 -18   6   8       29.53       46.32     73.69 o 
 -16   6   8       54.48      -27.92     68.41 o 
 -14   6   8      327.01      327.92     72.21 o 
 -12   6   8       21.40      -18.83     39.55 o 
 -10   6   8      850.35      902.29    105.19 o 
  -8   6   8     3454.22     3685.04    370.04 o 
  -6   6   8     1784.86     1493.28    221.60 o 
  -4   6   8    11732.90    11337.03    303.39 o 
  -2   6   8      688.42      619.12    108.82 o 
   0   6   8      926.30      973.21     94.93 o 
   2   6   8     1439.68     1620.83    186.26 o 
   4   6   8      626.03      574.38     77.43 o 
   6   6   8        4.22       -3.30     44.30 o 
   8   6   8     2300.31     2456.41    151.41 o 
  10   6   8       24.01       -6.29     53.22 o 
  12   6   8      142.26      207.12     75.66 o 
  14   6   8      313.33      202.50     85.30 o 
  16   6   8       20.29       31.98    115.39 o 
 -23   7   8       45.12       33.42    108.63 o 
 -21   7   8      143.20      -26.01     78.98 o 
 -19   7   8      851.43      663.51    106.74 o 
 -17   7   8       55.41       55.15     73.20 o 
 -15   7   8     3079.99     2864.90    143.55 o 
 -13   7   8     1144.52     1139.47    141.32 o 
 -11   7   8        3.01      -48.76     48.76 o 
  -9   7   8       74.04       25.55     60.32 o 
  -7   7   8     7194.45     7063.33    284.26 o 
  -5   7   8     1190.11     1470.20    110.30 o 
  -3   7   8     4897.00     4233.73    158.16 o 
  -1   7   8      621.69      611.73     81.45 o 
   1   7   8      391.73      313.22     69.06 o 
   3   7   8        1.23      -52.46     52.46 o 
   5   7   8       12.31      -16.77     46.55 o 
   7   7   8      299.11      198.39     64.14 o 
   9   7   8      715.66      713.65     98.30 o 
  11   7   8       68.23      -10.11     68.85 o 
  13   7   8      205.17      209.08     85.45 o 
  15   7   8        0.85      -55.56     78.13 o 
 -22   8   8        7.52      -31.58     88.22 o 
 -20   8   8       11.95      -66.24     85.76 o 
 -18   8   8     1282.92      939.23    122.29 o 
 -16   8   8       82.41      -57.76     91.68 o 
 -14   8   8     1133.34      800.89    295.93 o 
 -12   8   8        8.50       76.37     79.90 o 
 -10   8   8       42.22       12.06     47.86 o 
  -8   8   8     3750.55     3141.36    265.12 o 
  -6   8   8     5575.63     4733.12    173.05 o 
  -4   8   8       10.32       24.02     51.37 o 
  -2   8   8     2589.97     2664.28    127.74 o 
   0   8   8     2934.79     2574.67    129.21 o 
   2   8   8      451.19      366.25     78.42 o 
   4   8   8      409.56      351.70     67.89 o 
   6   8   8     2160.76     2608.46    149.63 o 
   8   8   8       22.42      -52.52     52.52 o 
  10   8   8       64.96       21.69     66.15 o 
  12   8   8      164.62      174.83     82.53 o 
  14   8   8      157.39      210.52    102.04 o 
 -21   9   8       16.60     -107.41    113.23 o 
 -19   9   8       35.25       74.66    116.05 o 
 -17   9   8     1418.20      965.91    197.75 o 
 -15   9   8       39.58      -24.70     81.68 o 
 -13   9   8      291.02      225.89    106.74 o 
 -11   9   8     1218.09     1056.72    265.86 o 
  -9   9   8       38.18       83.51     65.38 o 
  -7   9   8     1760.95     2026.71    144.45 o 
  -5   9   8        4.09       16.13     43.91 o 
  -3   9   8      153.50      168.40     58.21 o 
  -1   9   8      358.71      374.90     71.97 o 
   1   9   8     1297.11     1220.35    188.03 o 
   3   9   8       20.89      -15.88     50.36 o 
   5   9   8      187.93      161.00     60.40 o 
   7   9   8       26.09      -13.87     67.94 o 
   9   9   8      228.75       94.12     74.56 o 
  11   9   8     1312.89     1643.26    146.01 o 
  13   9   8      182.83      164.51     99.64 o 
 -20  10   8        1.85      -45.65    107.17 o 
 -18  10   8      198.05      261.65    160.60 o 
 -16  10   8       69.45      -95.78     95.78 o 
 -14  10   8       30.49       25.71    110.18 o 
 -12  10   8      337.54      252.97    107.89 o 
 -10  10   8       10.97       93.26     95.87 o 
  -8  10   8      970.10     1330.68    128.33 o 
  -6  10   8       28.89      -51.52     51.83 o 
  -4  10   8       50.33       51.78     53.05 o 
  -2  10   8      255.28      146.14     60.24 o 
   0  10   8      127.08      -23.89     53.93 o 
   2  10   8       25.16       10.08     55.65 o 
   4  10   8     1036.18      971.56    151.77 o 
   6  10   8       62.56       17.00     74.05 o 
   8  10   8      123.10      119.98     87.16 o 
  10  10   8        1.76      -73.69    104.52 o 
  12  10   8       23.62       44.08     96.14 o 
 -19  11   8       71.25     -118.35    118.35 o 
 -17  11   8        9.79      -23.22    108.75 o 
 -15  11   8      221.23      137.36    120.28 o 
 -13  11   8      254.09       68.17     99.76 o 
 -11  11   8      281.63      206.15    113.66 o 
  -9  11   8      709.37      897.93    157.96 o 
  -7  11   8      100.90      160.33    233.34 o 
  -5  11   8      296.68      212.71     69.14 o 
  -3  11   8     1302.59     1459.00    117.61 o 
  -1  11   8      247.91      322.12     71.69 o 
   1  11   8      127.48       39.14     61.55 o 
   3  11   8      338.67      415.09     85.58 o 
   5  11   8       34.99      -29.76     97.25 o 
   7  11   8       27.52      125.92    117.81 o 
   9  11   8      189.49       55.68    111.55 o 
 -16  12   8        8.54      -93.48    113.38 o 
 -14  12   8      251.07      206.92    144.97 o 
 -12  12   8        9.42      -81.12     98.99 o 
 -10  12   8      449.97      558.05    302.85 o 
  -8  12   8       42.92       -7.89    101.05 o 
  -6  12   8       74.40       44.20     76.16 o 
  -4  12   8      291.63      357.93     95.23 o 
  -2  12   8        6.55      -11.00     77.28 o 
   0  12   8       11.68      -67.13     67.13 o 
   2  12   8       38.71       21.89     78.03 o 
   4  12   8       22.91       51.66    108.23 o 
   6  12   8       13.64      -93.83     97.37 o 
   8  12   8       48.43      -10.35    111.04 o 
 -13  13   8       33.43     -112.69    112.69 o 
 -11  13   8      120.29       96.54    125.51 o 
  -9  13   8      140.14      109.81    171.73 o 
  -7  13   8       25.93       48.17    107.02 o 
  -5  13   8       32.64      -42.21     96.54 o 
  -3  13   8      378.36      395.15    102.36 o 
  -1  13   8      461.81      350.95    103.65 o 
   1  13   8      172.19      210.05     98.37 o 
   3  13   8        3.67      -96.50     96.50 o 
   5  13   8        3.15      125.99    135.48 o 
 -10  14   8       23.47     -126.06    126.06 o 
  -8  14   8       65.89      -54.54    167.01 o 
  -6  14   8      125.56      104.11    115.74 o 
  -4  14   8      100.08       69.75    120.79 o 
  -2  14   8      228.27      199.07    101.64 o 
   0  14   8        2.73      -80.63     85.71 o 
 -27   1   9       50.05      -62.49    125.46 o 
 -25   1   9        6.51       53.83    112.18 o 
 -23   1   9     1577.24     1422.61    166.28 o 
 -21   1   9      399.57      263.61    103.67 o 
 -19   1   9      260.31      212.19    128.39 o 
 -17   1   9      964.33      959.46    100.56 o 
 -15   1   9     1019.36     1123.19     94.79 o 
 -13   1   9      631.16      788.98    111.87 o 
 -11   1   9     2124.28     2179.08     88.89 o 
  -9   1   9     2003.45     2154.36     68.08 o 
  -7   1   9      413.63      420.73    107.47 o 
  -5   1   9    14260.52    14700.22    264.50 o 
  -3   1   9     8698.55     8760.49    155.34 o 
  -1   1   9      968.18     1048.42     61.31 o 
   1   1   9     4047.94     3980.51    120.82 o 
   3   1   9       45.15        4.00     33.84 o 
   5   1   9     3366.93     3529.83    123.71 o 
   7   1   9     1191.22     1114.81     92.30 o 
   9   1   9     2723.47     2685.24    115.23 o 
  11   1   9      548.89      340.30    219.64 o 
  13   1   9      126.04      172.39    105.22 o 
  15   1   9      378.05      395.97    129.65 o 
  17   1   9      105.60      330.52    172.76 o 
 -26   2   9       10.10       31.63    120.20 o 
 -24   2   9      308.61      353.20    128.36 o 
 -22   2   9       56.85       18.84    126.03 o 
 -20   2   9        0.16      -72.57     87.09 o 
 -18   2   9      211.18      202.43     71.77 o 
 -16   2   9       46.08      -23.20     38.63 o 
 -14   2   9     2844.04     2651.12     88.03 o 
 -12   2   9     2153.07     2025.24    144.09 o 
 -10   2   9    13685.27    13268.24    253.15 o 
  -8   2   9     2383.44     2520.82     90.43 o 
  -6   2   9     6533.28     6173.68    155.90 o 
  -4   2   9      211.43      284.78     34.70 o 
  -2   2   9     1491.73     1456.22     90.03 o 
   0   2   9     2261.65     2141.43     67.59 o 
   2   2   9     3087.04     2752.90    100.62 o 
   4   2   9     2617.12     2544.24    130.14 o 
   6   2   9       51.30      -31.69     45.13 o 
   8   2   9      303.40      259.58     61.40 o 
  10   2   9       23.08       34.96     62.28 o 
  12   2   9        3.67      -53.46     63.65 o 
  14   2   9       13.65      -50.49     90.98 o 
  16   2   9     1059.27     1092.46    176.82 o 
 -25   3   9        3.20      -94.78     94.78 o 
 -23   3   9      520.32      441.63    152.93 o 
 -21   3   9      148.78      171.61    105.12 o 
 -19   3   9     1597.52     1875.38    154.00 o 
 -17   3   9      303.85      275.24     75.32 o 
 -15   3   9      117.65       46.59     39.20 o 
 -13   3   9      844.02      905.97     88.00 o 
 -11   3   9      587.08      682.81     73.04 o 
  -9   3   9      104.31       51.13     33.68 o 
  -7   3   9        1.49       -5.05     24.03 o 
  -5   3   9       12.00      -25.39     25.39 o 
  -3   3   9     7428.82     7522.13    176.21 o 
  -1   3   9     1631.60     1690.77     62.83 o 
   1   3   9      762.60      704.60     66.85 o 
   3   3   9       54.94      -17.38     40.12 o 
   5   3   9      566.40      635.50     72.33 o 
   7   3   9      113.65      114.36     52.54 o 
   9   3   9      598.53      725.34     84.60 o 
  11   3   9      138.09       85.01     69.89 o 
  13   3   9      215.31      173.66     83.67 o 
  15   3   9       71.47      -18.32    104.43 o 
 -26   4   9        0.27        4.21    120.10 o 
 -24   4   9        2.51      -71.90    106.52 o 
 -22   4   9      317.46      304.19    114.84 o 
 -20   4   9      685.76      663.12    105.90 o 
 -18   4   9      195.61      289.21     65.37 o 
 -16   4   9       68.69       79.31     55.37 o 
 -14   4   9     1075.43     1079.65    102.50 o 
 -12   4   9      458.45      328.02     50.78 o 
 -10   4   9     2246.91     2388.78     83.47 o 
  -8   4   9     1298.79     1301.96    108.87 o 
  -6   4   9       22.41      -30.50     30.50 o 
  -4   4   9     1145.94     1023.62     67.81 o 
  -2   4   9     1029.65     1097.63     68.75 o 
   0   4   9     4142.15     4005.85    126.48 o 
   2   4   9     7737.79     7894.78    224.12 o 
   4   4   9     8125.39     7798.82    209.39 o 
   6   4   9      343.04      286.16     61.00 o 
   8   4   9       36.09      -37.57     48.28 o 
  10   4   9       54.62      -38.93     65.62 o 
  12   4   9      531.56      636.73    109.62 o 
  14   4   9       27.61       23.19     76.84 o 
  16   4   9      339.69      131.54    122.82 o 
 -25   5   9       27.44      -82.06    104.70 o 
 -23   5   9       28.07      -31.51    145.71 o 
 -21   5   9       77.56       18.55     76.83 o 
 -19   5   9        3.75       40.15     58.94 o 
 -17   5   9      169.53        6.33     58.09 o 
 -15   5   9     2781.22     2902.36    133.88 o 
 -13   5   9      107.58        7.84     44.12 o 
 -11   5   9     2962.73     2964.48    108.79 o 
  -9   5   9     4504.31     4275.86    157.53 o 
  -7   5   9     1364.52     1465.29    236.06 o 
  -5   5   9        9.25       -2.45     36.80 o 
  -3   5   9      846.01      999.90     71.42 o 
  -1   5   9      153.82      170.64     55.95 o 
   1   5   9      640.79      748.01     74.52 o 
   3   5   9       32.51      -42.46     42.46 o 
   5   5   9      230.46      277.59     58.92 o 
   7   5   9     1714.78     1712.26    115.21 o 
   9   5   9      368.58      305.02    105.70 o 
  11   5   9       19.58      -72.30     80.21 o 
  13   5   9      605.02      490.13     97.56 o 
  15   5   9       78.82       17.18    113.04 o 
 -24   6   9        1.38      -93.68    106.93 o 
 -22   6   9       29.71      -99.83     99.83 o 
 -20   6   9       12.55      -42.51     61.89 o 
 -18   6   9     3504.45     3609.42    207.62 o 
 -16   6   9     1171.45     1399.82    126.17 o 
 -14   6   9      273.64      142.81     64.06 o 
 -12   6   9     1326.83     1498.79     97.44 o 
 -10   6   9     1139.63     1051.77    156.59 o 
  -8   6   9     9003.34     8744.93    251.31 o 
  -6   6   9     6497.05     6377.70    197.61 o 
  -4   6   9      624.34      539.99     73.38 o 
  -2   6   9       76.58       62.79     49.88 o 
   0   6   9        9.27        8.07     51.24 o 
   2   6   9      228.84      121.10     52.35 o 
   4   6   9     1408.53     1473.45    199.51 o 
   6   6   9      272.82      323.65     65.61 o 
   8   6   9       40.64       74.39     62.07 o 
  10   6   9      296.94      200.25     74.23 o 
  12   6   9        7.28      -19.07     67.63 o 
  14   6   9       47.09       93.17     84.88 o 
 -23   7   9        1.08       63.77    112.80 o 
 -21   7   9      156.66      -27.79    120.13 o 
 -19   7   9      206.05      276.14     91.01 o 
 -17   7   9     1572.07     1635.52    268.73 o 
 -15   7   9      141.54       47.13     69.76 o 
 -13   7   9      623.08      612.75     89.87 o 
 -11   7   9      116.17       95.04     71.39 o 
  -9   7   9      163.04       55.55     70.00 o 
  -7   7   9       43.66      115.84     53.76 o 
  -5   7   9     1218.18     1576.78    116.99 o 
  -3   7   9     3047.96     2989.52    132.93 o 
  -1   7   9     2182.15     2391.21    127.44 o 
   1   7   9     1224.78     1320.79    117.56 o 
   3   7   9        1.48      -31.94     46.19 o 
   5   7   9     3216.85     3240.10    153.67 o 
   7   7   9      135.60       59.63     69.59 o 
   9   7   9      459.01      549.46     93.04 o 
  11   7   9        7.68        2.27     70.91 o 
  13   7   9       19.65      -18.91     71.07 o 
 -22   8   9      133.39       69.78     89.74 o 
 -20   8   9      258.31      -14.25     87.48 o 
 -18   8   9      410.99      231.34     84.20 o 
 -16   8   9     2044.19     1857.20    583.98 o 
 -14   8   9       80.83       40.61     91.39 o 
 -12   8   9      176.85      176.32     93.44 o 
 -10   8   9       74.61       24.01     68.80 o 
  -8   8   9      145.30       27.32     67.44 o 
  -6   8   9     1438.21     1484.47    119.96 o 
  -4   8   9      235.43      279.58     72.60 o 
  -2   8   9      292.38      144.92     64.41 o 
   0   8   9     3401.47     3508.12    170.33 o 
   2   8   9        9.78      -31.93     57.36 o 
   4   8   9      839.73      637.93     84.70 o 
   6   8   9      216.81      340.17     76.93 o 
   8   8   9       30.10      -21.66     64.21 o 
  10   8   9      226.49      145.84     77.49 o 
  12   8   9        0.53      -26.13     79.14 o 
 -21   9   9      408.47      477.65    146.26 o 
 -19   9   9       31.50      -96.80    104.96 o 
 -17   9   9        0.72      -16.03    103.25 o 
 -15   9   9      344.50      175.25    103.32 o 
 -13   9   9      358.53      100.60     89.33 o 
 -11   9   9     1826.37     1779.78    440.96 o 
  -9   9   9      675.60     1009.10    175.37 o 
  -7   9   9       18.19      -52.85     52.85 o 
  -5   9   9       53.65        6.40     48.06 o 
  -3   9   9     1218.87     1366.61    107.29 o 
  -1   9   9      883.46      975.90     93.32 o 
   1   9   9        1.98      -11.25     54.22 o 
   3   9   9      579.31      543.67     81.87 o 
   5   9   9       54.44      -60.50     60.50 o 
   7   9   9       46.77       71.28     76.61 o 
   9   9   9      200.59      230.29     84.80 o 
  11   9   9       23.17      -15.70     74.47 o 
 -20  10   9      101.60      -92.11    121.84 o 
 -18  10   9        3.03        2.21    104.26 o 
 -16  10   9       60.94      -21.71    101.88 o 
 -14  10   9       13.19        1.88     87.83 o 
 -12  10   9     1391.44     1302.34    337.88 o 
 -10  10   9      266.18      397.97     92.80 o 
  -8  10   9      605.24      644.48    105.98 o 
  -6  10   9        7.77      -24.14     68.70 o 
  -4  10   9      238.74      152.89     62.61 o 
  -2  10   9        8.79      -12.95     53.23 o 
   0  10   9        1.05      -35.07     55.15 o 
   2  10   9     3056.49     3332.92    357.21 o 
   4  10   9        6.29      -67.15     67.15 o 
   6  10   9        0.67        4.33     78.31 o 
   8  10   9       74.97      -15.95     82.26 o 
  10  10   9       71.15      -23.17     87.93 o 
 -19  11   9      180.16       55.76    127.53 o 
 -17  11   9       56.53      -63.14    114.03 o 
 -15  11   9      255.79      257.01    132.74 o 
 -13  11   9        6.11       16.90    121.90 o 
 -11  11   9       40.99      -61.26    108.97 o 
  -9  11   9     1454.30     1996.43    271.27 o 
  -7  11   9      317.90      390.54     93.00 o 
  -5  11   9        9.46       41.18     63.67 o 
  -3  11   9      165.95      100.52     68.43 o 
  -1  11   9      277.06      249.55     75.81 o 
   1  11   9      827.67      871.96    112.88 o 
   3  11   9      263.86      265.41     81.85 o 
   5  11   9      201.01       58.79     81.43 o 
   7  11   9       17.92     -105.79    105.79 o 
 -16  12   9        7.01       26.25    123.21 o 
 -14  12   9      299.50      176.27    184.41 o 
 -12  12   9       77.56      177.22    123.57 o 
 -10  12   9      161.72      201.40    207.32 o 
  -8  12   9      139.05       92.33    233.05 o 
  -6  12   9      476.82      502.08    172.54 o 
  -4  12   9       13.64        7.71     96.85 o 
  -2  12   9       74.81       18.63     76.72 o 
   0  12   9       22.02      -47.62     75.90 o 
   2  12   9        1.55      -77.34     77.34 o 
   4  12   9      373.06      303.45    131.73 o 
   6  12   9      289.35      266.48    142.06 o 
 -13  13   9      583.78      723.67    237.33 o 
 -11  13   9       23.86      -21.44    132.02 o 
  -9  13   9       83.34     -101.11    128.09 o 
  -7  13   9      305.78      532.02    144.48 o 
  -5  13   9        5.55      -28.88    108.97 o 
  -3  13   9       28.90       35.56    104.07 o 
  -1  13   9      363.63      507.81    146.40 o 
   1  13   9       23.61      -36.17     88.91 o 
   3  13   9       41.36      -51.34    117.12 o 
  -8  14   9       67.91      112.17    174.68 o 
  -6  14   9        0.33     -106.42    108.66 o 
  -4  14   9      220.14      164.91    126.37 o 
 -26   0  10        1.71      -51.30    166.71 o 
 -24   0  10       32.81       34.05    157.57 o 
 -22   0  10     4583.88     4618.85    349.76 o 
 -20   0  10       82.24      -27.12    103.33 o 
 -18   0  10     1887.68     1873.01    238.55 o 
 -16   0  10     2623.62     2931.41    226.92 o 
 -14   0  10        4.38      -19.80     55.97 o 
 -12   0  10    17974.52    18925.20    559.42 o 
 -10   0  10      247.04       90.93     59.56 o 
  -8   0  10      826.99     1158.30    274.41 o 
  -6   0  10     3547.49     3355.25    219.28 o 
  -4   0  10      109.35       80.58     34.64 o 
  -2   0  10     4542.70     4373.88    135.13 o 
   0   0  10      658.08      506.23     78.35 o 
   2   0  10     1105.75     1190.47    123.60 o 
   4   0  10      198.37      109.77     71.95 o 
   6   0  10     3279.29     3129.95    171.91 o 
   8   0  10      712.41      919.80    132.07 o 
  10   0  10      100.70       97.95     89.12 o 
  12   0  10       12.37      -88.58    117.03 o 
  14   0  10       26.40      -97.28    131.04 o 
  16   0  10        9.05      -57.79    149.02 o 
 -27   1  10      294.54      359.30    140.63 o 
 -25   1  10       38.41      195.04    124.33 o 
 -23   1  10       39.18     -102.77    102.77 o 
 -21   1  10        4.26      -79.42    111.52 o 
 -19   1  10     1622.63     1895.88    177.72 o 
 -17   1  10     2177.15     2304.15    219.81 o 
 -15   1  10      919.40      935.76    152.75 o 
 -13   1  10      668.87      593.49     67.15 o 
 -11   1  10     2494.09     2264.43     94.50 o 
  -9   1  10     7332.09     7361.67    156.90 o 
  -7   1  10      334.05      362.20     52.48 o 
  -5   1  10     5984.27     5811.36    127.04 o 
  -3   1  10      187.86      123.36     27.64 o 
  -1   1  10     8829.70     9076.35    184.99 o 
   1   1  10      105.35       -1.45     35.71 o 
   3   1  10      581.17      676.18     68.95 o 
   5   1  10     2126.00     2218.52     98.39 o 
   7   1  10      302.67      340.93     66.15 o 
   9   1  10      137.71       82.30     57.37 o 
  11   1  10      194.06      147.93     80.77 o 
  13   1  10      161.46       46.86    101.19 o 
  15   1  10       13.62       27.76    111.27 o 
 -26   2  10      263.47       33.78    125.88 o 
 -24   2  10      486.16      507.73    133.95 o 
 -22   2  10       12.53      -96.05    122.50 o 
 -20   2  10     2888.46     3469.62    237.95 o 
 -18   2  10     2018.10     2300.32    155.31 o 
 -16   2  10     1084.24     1090.53    112.43 o 
 -14   2  10     6624.85     6757.13    184.63 o 
 -12   2  10     3586.04     3313.40    116.59 o 
 -10   2  10     1251.46     1217.78     75.51 o 
  -8   2  10     6652.27     6468.72    169.23 o 
  -6   2  10     4600.19     4424.67    128.34 o 
  -4   2  10     6624.79     6551.06    141.34 o 
  -2   2  10       72.04      100.31     30.80 o 
   0   2  10     7090.13     6934.17    280.19 o 
   2   2  10     6235.54     6271.46    199.77 o 
   4   2  10      304.24      296.04     56.80 o 
   6   2  10      442.30      472.34    112.51 o 
   8   2  10      128.45       46.34     52.32 o 
  10   2  10      869.65     1037.45    134.68 o 
  12   2  10        8.28      -65.21     65.21 o 
  14   2  10      361.27      437.56    144.40 o 
 -25   3  10      635.79      496.14    205.78 o 
 -23   3  10      981.09     1256.92    157.05 o 
 -21   3  10      405.69      216.81    106.78 o 
 -19   3  10      996.95     1019.86    125.35 o 
 -17   3  10     3099.47     2955.05    150.06 o 
 -15   3  10      374.07      308.75     62.39 o 
 -13   3  10     1399.76     1517.11    124.19 o 
 -11   3  10     4791.09     5005.57    127.68 o 
  -9   3  10     2036.17     2128.57     93.20 o 
  -7   3  10     7381.40     7375.25    185.72 o 
  -5   3  10       19.78      -17.39     27.98 o 
  -3   3  10    10860.07    11096.04    245.91 o 
  -1   3  10       19.88      -13.02     37.69 o 
   1   3  10      585.48      532.83     63.22 o 
   3   3  10      672.60      835.63     79.65 o 
   5   3  10     3505.01     3515.26    130.70 o 
   7   3  10      396.12      474.41    137.17 o 
   9   3  10     2609.21     2804.37    154.55 o 
  11   3  10      215.49       62.38     78.98 o 
  13   3  10      254.58      200.72    110.97 o 
  15   3  10       21.88        6.08    169.23 o 
 -26   4  10       78.95       75.93    123.87 o 
 -24   4  10      223.79      316.41    128.67 o 
 -22   4  10       85.84       40.51    101.15 o 
 -20   4  10      201.46      258.23     83.27 o 
 -18   4  10      640.58      503.13    102.63 o 
 -16   4  10     5657.80     5358.43    199.85 o 
 -14   4  10        3.35      -38.94     38.94 o 
 -12   4  10        2.58      -36.31     36.31 o 
 -10   4  10      672.94      733.24     60.08 o 
  -8   4  10     8604.62     8989.02    219.25 o 
  -6   4  10     1971.60     1715.80    126.74 o 
  -4   4  10        6.19      -29.29     33.70 o 
  -2   4  10      367.16      426.31     67.18 o 
   0   4  10       52.01      107.73     46.49 o 
   2   4  10     3775.28     3772.58    171.57 o 
   4   4  10     3925.25     3800.20    136.22 o 
   6   4  10       17.85      -45.48     45.50 o 
   8   4  10      692.83      821.90     92.17 o 
  10   4  10       61.62       44.39     69.37 o 
  12   4  10       99.11       90.92     98.64 o 
  14   4  10      309.08      634.61    183.01 o 
 -25   5  10       51.89      140.78    121.90 o 
 -23   5  10       72.51       86.02    111.59 o 
 -21   5  10       57.04      -41.70     80.06 o 
 -19   5  10      525.63      793.84    198.06 o 
 -17   5  10     2986.91     3111.05    183.46 o 
 -15   5  10      281.50      322.52     65.88 o 
 -13   5  10        3.24      -38.92     38.92 o 
 -11   5  10      258.19      109.42     43.29 o 
  -9   5  10       84.64      101.60     49.13 o 
  -7   5  10        7.21      -46.70     46.70 o 
  -5   5  10    10399.51    10854.73    303.79 o 
  -3   5  10        5.55       10.21     39.14 o 
  -1   5  10        2.45      -42.42     47.86 o 
   1   5  10     2831.32     2774.00    129.86 o 
   3   5  10       41.50       44.37     46.03 o 
   5   5  10     1093.19     1004.68    130.73 o 
   7   5  10     2247.12     2624.78    137.76 o 
   9   5  10       38.48       76.25     72.79 o 
  11   5  10       79.43      107.33     81.43 o 
  13   5  10      198.18       83.32     82.59 o 
 -24   6  10        4.39      -83.10    107.16 o 
 -22   6  10      235.46      234.74    122.74 o 
 -20   6  10       18.98      -47.51     74.84 o 
 -18   6  10      948.81      946.29    129.06 o 
 -16   6  10      314.79      475.20     77.26 o 
 -14   6  10       40.34       51.19    116.23 o 
 -12   6  10      409.75      343.15     62.84 o 
 -10   6  10      438.74      258.17     86.28 o 
  -8   6  10      221.58       71.85     73.63 o 
  -6   6  10     4344.45     4410.75    215.01 o 
  -4   6  10     1304.38     1576.98    121.67 o 
  -2   6  10       19.73      -16.87     51.82 o 
   0   6  10     1753.92     1822.03    242.15 o 
   2   6  10      484.02      388.24     89.33 o 
   4   6  10       27.57      -34.91     46.95 o 
   6   6  10       93.33       59.28     56.51 o 
   8   6  10      456.99      424.94     92.42 o 
  10   6  10       52.61       23.91     74.81 o 
  12   6  10      316.88      291.90     92.02 o 
 -23   7  10      199.46      180.66    126.72 o 
 -21   7  10      128.03       38.95     83.36 o 
 -19   7  10        4.60      -93.37     93.37 o 
 -17   7  10     3311.66     3408.97    246.16 o 
 -15   7  10      706.40      695.22     99.57 o 
 -13   7  10      399.27      292.92     73.56 o 
 -11   7  10      957.16      691.06    111.84 o 
  -9   7  10      246.78      157.68     84.46 o 
  -7   7  10     2329.91     2323.62    154.96 o 
  -5   7  10      442.40      263.08     94.40 o 
  -3   7  10      700.83      706.15     92.49 o 
  -1   7  10     2438.76     2548.22    144.40 o 
   1   7  10      367.02      363.16     81.49 o 
   3   7  10      271.79      271.16     65.63 o 
   5   7  10       64.89      -20.58     50.23 o 
   7   7  10        7.36        4.11     63.06 o 
   9   7  10      464.61      513.14     94.01 o 
  11   7  10       91.26       45.09     73.23 o 
  13   7  10      136.73      222.91     92.85 o 
 -22   8  10        0.47      -54.22     83.81 o 
 -20   8  10     1208.20     1339.73    177.77 o 
 -18   8  10       94.43       29.98     78.94 o 
 -16   8  10       39.37       79.40     88.22 o 
 -14   8  10      672.91      713.57    342.58 o 
 -12   8  10      317.69      184.18     73.59 o 
 -10   8  10      395.69      387.09    106.68 o 
  -8   8  10      135.72       41.05     78.56 o 
  -6   8  10      422.89      358.98    135.10 o 
  -4   8  10      284.22      196.62     93.94 o 
  -2   8  10     4205.41     3842.85    177.39 o 
   0   8  10      101.24      -16.21     61.27 o 
   2   8  10      102.23       88.62     64.73 o 
   4   8  10      469.91      493.03     90.11 o 
   6   8  10      114.94      -24.46     66.04 o 
   8   8  10       88.60       73.10     70.66 o 
  10   8  10      104.82      129.99     81.25 o 
  12   8  10        3.84       -6.88     86.57 o 
 -21   9  10      134.62     -127.80    174.23 o 
 -19   9  10      693.18      660.77    164.14 o 
 -17   9  10       27.37       17.70     98.06 o 
 -15   9  10      683.86      693.19    222.81 o 
 -13   9  10       53.63      -28.39     87.83 o 
 -11   9  10        0.85        3.52     57.75 o 
  -9   9  10      239.99      158.53    120.06 o 
  -7   9  10       29.75       -4.24     73.45 o 
  -5   9  10      218.52      192.09     89.27 o 
  -3   9  10      953.96      817.18    141.79 o 
  -1   9  10     1673.56     1609.18    140.46 o 
   1   9  10     1878.80     2116.61    286.60 o 
   3   9  10      399.19      319.91     73.57 o 
   5   9  10      397.99      244.22     99.85 o 
   7   9  10      127.52       25.68     90.10 o 
   9   9  10       64.10      -28.76     73.00 o 
 -20  10  10       27.85      -50.60    105.23 o 
 -18  10  10      171.18      127.85    113.76 o 
 -16  10  10        4.64      -23.50    102.01 o 
 -14  10  10      219.35      206.86    118.07 o 
 -12  10  10       29.33      -21.70     93.00 o 
 -10  10  10      402.57      444.03     96.35 o 
  -8  10  10       19.26      -71.93     79.01 o 
  -6  10  10       42.23       63.27     68.98 o 
  -4  10  10     1250.10     1688.89    147.06 o 
  -2  10  10       11.80      -60.11     60.11 o 
   0  10  10      212.76       67.24     71.13 o 
   2  10  10      746.31      698.28    127.25 o 
   4  10  10       57.99       47.79     83.89 o 
   6  10  10       38.16      -11.12     86.17 o 
   8  10  10      260.43      283.37    114.71 o 
 -17  11  10       66.89      -24.33    109.44 o 
 -15  11  10        5.77      -88.27     88.27 o 
 -13  11  10      114.95      140.51    125.88 o 
 -11  11  10      568.61      691.75    155.89 o 
  -9  11  10      121.00      252.55     94.45 o 
  -7  11  10      224.01      198.48     99.00 o 
  -5  11  10       90.77      106.12     76.05 o 
  -3  11  10        5.96      -61.95     61.95 o 
  -1  11  10        9.13       -6.04     83.66 o 
   1  11  10      104.52       81.37     69.64 o 
   3  11  10      202.78      294.11    110.63 o 
   5  11  10        1.12       14.64     82.13 o 
   7  11  10      103.59      -26.89     89.49 o 
 -16  12  10       19.36      -34.58    124.95 o 
 -14  12  10        2.05       96.01    122.27 o 
 -12  12  10       48.15       51.28    115.40 o 
 -10  12  10      296.29      445.16    188.09 o 
  -8  12  10       13.54      -61.11    103.02 o 
  -6  12  10       23.85       24.96     76.92 o 
  -4  12  10        0.40      -66.05     78.99 o 
  -2  12  10        2.54      102.66     81.64 o 
   0  12  10       90.07       70.58     85.04 o 
   2  12  10        0.52      -33.58     70.91 o 
   4  12  10       16.22       36.56     91.49 o 
 -11  13  10       64.30       89.23    130.90 o 
  -9  13  10       17.62      103.91    167.45 o 
  -7  13  10      164.29      163.10    121.91 o 
  -5  13  10       64.22      129.40    120.98 o 
  -3  13  10       33.88      -38.26    111.25 o 
  -1  13  10        3.13       78.58    117.06 o 
   1  13  10      164.92      194.75    131.88 o 
 -27   1  11       69.64       75.93    132.98 o 
 -25   1  11      166.17      180.79    123.83 o 
 -23   1  11       89.48       49.03    108.07 o 
 -21   1  11      425.64      227.22    107.62 o 
 -19   1  11       81.36        7.07     92.03 o 
 -17   1  11      286.67      197.17     60.73 o 
 -15   1  11     6382.50     6248.03    181.94 o 
 -13   1  11       89.61       46.56     58.40 o 
 -11   1  11     3189.87     3078.76    113.11 o 
  -9   1  11     3012.71     2668.48    102.25 o 
  -7   1  11     6675.06     6720.98    174.71 o 
  -5   1  11     3659.71     3690.02     95.86 o 
  -3   1  11     6040.62     5741.34    130.97 o 
  -1   1  11     4300.02     4478.15    133.55 o 
   1   1  11       19.55      -20.93     37.15 o 
   3   1  11     1076.96     1141.11     91.39 o 
   5   1  11     1110.98     1455.47    124.37 o 
   7   1  11     1484.94     2033.42    199.79 o 
   9   1  11       55.15       -1.56     53.99 o 
  11   1  11      175.01       39.79     83.67 o 
  13   1  11       86.76       28.28    105.32 o 
 -26   2  11        0.71        2.04    123.14 o 
 -24   2  11       13.11      -67.96    108.04 o 
 -22   2  11       11.59      -36.50     93.35 o 
 -20   2  11        0.15        9.35     90.85 o 
 -18   2  11       33.84       -4.78     66.00 o 
 -16   2  11      485.30      354.87     67.11 o 
 -14   2  11     1701.47     1960.23    113.99 o 
 -12   2  11     1012.55     1201.86    115.73 o 
 -10   2  11     1723.84     2019.45    109.10 o 
  -8   2  11      102.73       36.61     43.62 o 
  -6   2  11      402.77      436.32     57.31 o 
  -4   2  11     3608.45     4132.36    117.89 o 
  -2   2  11     6813.81     7031.31    154.80 o 
   0   2  11      842.64      770.60     73.23 o 
   2   2  11        2.29      -39.75     39.75 o 
   4   2  11     2664.39     2618.26    110.76 o 
   6   2  11        8.32       25.20     51.29 o 
   8   2  11      664.33      835.44    167.23 o 
  10   2  11       51.69      144.62     78.54 o 
  12   2  11      214.01      206.20    116.09 o 
  14   2  11       30.66      -98.01     98.01 o 
 -25   3  11        8.63     -104.05    104.05 o 
 -23   3  11      114.48      132.96    114.62 o 
 -21   3  11      145.99      224.76    110.65 o 
 -19   3  11     1424.78     1487.13    215.54 o 
 -17   3  11      348.59      273.44     82.22 o 
 -15   3  11       35.95      -47.91     47.91 o 
 -13   3  11        3.23      -43.12     43.12 o 
 -11   3  11       80.85        9.53     43.43 o 
  -9   3  11       30.82      -40.89     40.89 o 
  -7   3  11     2603.26     2462.79    123.27 o 
  -5   3  11     2066.33     2127.62    101.30 o 
  -3   3  11     2774.63     2719.12     94.04 o 
  -1   3  11       24.97       17.75     39.75 o 
   1   3  11     1543.94     1710.36    104.69 o 
   3   3  11       73.29       36.22     48.01 o 
   5   3  11     2393.21     2497.07    127.64 o 
   7   3  11     1086.29     1463.58    161.16 o 
   9   3  11      550.20      572.51    135.96 o 
  11   3  11      106.94       45.14     96.00 o 
  13   3  11       94.26      181.32    112.58 o 
 -26   4  11      107.51      240.44    130.01 o 
 -24   4  11        1.26      -83.30    100.75 o 
 -22   4  11      129.47      -21.81    107.13 o 
 -20   4  11      226.39      245.54    111.63 o 
 -18   4  11       26.16       45.85     70.85 o 
 -16   4  11     2784.25     2739.53    185.12 o 
 -14   4  11     1035.99     1028.16     92.72 o 
 -12   4  11     1066.03     1021.60     87.91 o 
 -10   4  11       25.50      -40.99     40.99 o 
  -8   4  11     3834.51     4006.99    147.79 o 
  -6   4  11     1184.07     1294.00    207.75 o 
  -4   4  11      242.71      259.71     84.87 o 
  -2   4  11      220.93      252.51     62.40 o 
   0   4  11       73.36       30.48     43.88 o 
   2   4  11      519.64      556.45     73.53 o 
   4   4  11      121.19      139.85     57.62 o 
   6   4  11       51.25       72.11     58.00 o 
   8   4  11      689.73      620.86    129.08 o 
  10   4  11      474.30      407.36     99.77 o 
  12   4  11      287.34      135.84     88.46 o 
 -25   5  11       73.39      126.78    128.38 o 
 -23   5  11        5.72       12.75    112.04 o 
 -21   5  11      135.37       97.54     96.58 o 
 -19   5  11      429.49      422.86     97.38 o 
 -17   5  11     2019.31     2458.96    176.70 o 
 -15   5  11     2874.64     3183.08    172.56 o 
 -13   5  11        0.96      -44.50     44.50 o 
 -11   5  11       10.43      -21.83     44.57 o 
  -9   5  11     1595.79     1889.27    116.25 o 
  -7   5  11        1.57      -51.60     51.60 o 
  -5   5  11     5128.92     4976.87    174.32 o 
  -3   5  11       69.36        0.71     64.69 o 
  -1   5  11     1637.92     1866.16    133.10 o 
   1   5  11      371.76      298.61     62.62 o 
   3   5  11       13.33      -45.91     47.46 o 
   5   5  11      523.98      469.12     76.97 o 
   7   5  11       17.97       40.25     59.66 o 
   9   5  11       30.24       71.10     75.91 o 
  11   5  11       95.88        3.32     79.66 o 
  13   5  11       19.39      -87.02     87.02 o 
 -24   6  11       68.92      -15.57    117.85 o 
 -22   6  11      331.67      310.72     98.59 o 
 -20   6  11        3.50      -78.64     83.66 o 
 -18   6  11      433.79      454.74    104.89 o 
 -16   6  11     1242.14     1713.86    143.33 o 
 -14   6  11       13.34        4.00     72.37 o 
 -12   6  11      415.27      365.00     61.02 o 
 -10   6  11      438.28      238.14     70.73 o 
  -8   6  11      193.78      179.47     67.75 o 
  -6   6  11     2901.95     2814.71    130.13 o 
  -4   6  11      693.80      593.70    111.16 o 
  -2   6  11     1377.98     1638.72    169.96 o 
   0   6  11      496.17      372.62     81.13 o 
   2   6  11       17.88      -44.92     44.92 o 
   4   6  11      105.97       -8.54     48.90 o 
   6   6  11        1.82      -53.33     57.32 o 
   8   6  11      464.08      489.04    100.43 o 
  10   6  11      238.58      109.02     83.11 o 
  12   6  11        0.69      -29.09     81.24 o 
 -23   7  11      368.51      662.99    154.92 o 
 -21   7  11      339.26      229.26     95.26 o 
 -19   7  11      495.39      283.04    146.20 o 
 -17   7  11      916.77     1335.41    138.98 o 
 -15   7  11      499.73      618.96    128.88 o 
 -13   7  11     1139.77     1048.21    162.93 o 
 -11   7  11      320.71      182.50     90.58 o 
  -9   7  11      320.51      158.96     83.86 o 
  -7   7  11     2561.39     2906.22    349.95 o 
  -5   7  11       77.66      136.22    106.05 o 
  -3   7  11     2432.96     2682.99    173.60 o 
  -1   7  11      374.81      382.12     81.70 o 
   1   7  11      189.27      171.09     69.81 o 
   3   7  11      109.73      -21.01     59.28 o 
   5   7  11       23.86      -51.90     51.90 o 
   7   7  11      478.16      492.60    102.19 o 
   9   7  11      701.26      835.32    132.22 o 
  11   7  11      164.19      145.03     86.50 o 
 -22   8  11      198.98      205.10    119.64 o 
 -20   8  11      352.52      368.01    106.80 o 
 -18   8  11        4.42      -24.67    101.51 o 
 -16   8  11       55.36      -65.45    133.99 o 
 -14   8  11      672.34      366.57    104.82 o 
 -12   8  11       81.48      -15.39     67.18 o 
 -10   8  11      799.63      722.71    161.78 o 
  -8   8  11       84.15      -10.30     74.89 o 
  -6   8  11     1300.85     1955.81    191.04 o 
  -4   8  11      328.31      363.07    105.95 o 
  -2   8  11      647.70      525.34    265.41 o 
   0   8  11        1.69      -35.60     65.34 o 
   2   8  11     2390.71     2377.21    567.01 o 
   4   8  11      396.69      357.09     90.79 o 
   6   8  11      345.37      319.97     96.26 o 
   8   8  11      212.70      280.00     88.81 o 
  10   8  11       29.25      -73.40     73.40 o 
 -21   9  11      107.13       64.57    161.41 o 
 -19   9  11      154.86      153.60    183.23 o 
 -17   9  11      250.59       41.13    158.17 o 
 -15   9  11       73.89       -6.58     89.62 o 
 -13   9  11      274.58      366.34    115.65 o 
 -11   9  11      160.77      128.48     90.79 o 
  -9   9  11       86.37       35.17    127.58 o 
  -7   9  11     1952.25     2153.88    210.76 o 
  -5   9  11       41.24      146.62     89.47 o 
  -3   9  11       40.82      -57.14     88.57 o 
  -1   9  11        1.28       78.41     88.02 o 
   1   9  11      505.57      521.91    124.89 o 
   3   9  11      328.45      317.34     79.92 o 
   5   9  11      693.87      879.78    130.85 o 
   7   9  11       12.09       29.32     94.56 o 
   9   9  11        1.18      -76.84     79.80 o 
 -20  10  11        1.44      108.63    195.46 o 
 -18  10  11      368.43      202.25    183.52 o 
 -16  10  11      280.22      120.40    109.94 o 
 -14  10  11       52.26      155.80     98.58 o 
 -12  10  11     1068.40      998.22    161.55 o 
 -10  10  11      387.68      467.10     93.19 o 
  -8  10  11      422.32      536.30     95.92 o 
  -6  10  11     1270.54     2027.77    194.78 o 
  -4  10  11      126.27      183.64     95.44 o 
  -2  10  11        2.30      143.11     77.72 o 
   0  10  11     2318.35     2717.53    356.16 o 
   2  10  11      434.85      395.47     96.33 o 
   4  10  11      408.26      573.97    111.41 o 
   6  10  11      147.81      194.63    165.74 o 
 -17  11  11      121.84      -48.49    106.24 o 
 -15  11  11      560.20      488.92    150.33 o 
 -13  11  11       10.75      -89.98    109.93 o 
 -11  11  11       15.50     -131.92    131.92 o 
  -9  11  11      135.18      118.63     83.31 o 
  -7  11  11      482.25      721.36    141.53 o 
  -5  11  11       72.49       15.06     76.95 o 
  -3  11  11       27.64       43.32     78.39 o 
  -1  11  11       67.18       56.44     78.94 o 
   1  11  11       14.30      -29.13     83.52 o 
   3  11  11      115.45       87.68    108.27 o 
   5  11  11       94.49       20.09    123.84 o 
 -14  12  11      242.22      140.31    135.12 o 
 -12  12  11       31.83      -74.86    129.80 o 
 -10  12  11      231.71      384.72    192.96 o 
  -8  12  11       27.71       -8.80     83.33 o 
  -6  12  11       12.66      -41.94     82.89 o 
  -4  12  11      347.00      686.35    120.75 o 
  -2  12  11        1.39       38.96     83.78 o 
   0  12  11      103.39       55.38     87.12 o 
   2  12  11       54.63       -0.01    111.01 o 
  -9  13  11      324.06      321.20    200.18 o 
  -7  13  11        3.22      -87.02    113.18 o 
  -5  13  11        5.19      -51.15    111.59 o 
  -3  13  11      276.86      548.00    154.74 o 
 -26   0  12       46.12      -44.52    178.80 o 
 -24   0  12      322.33      214.92    178.51 o 
 -22   0  12        2.26     -112.02    118.21 o 
 -20   0  12      413.65      758.85    185.15 o 
 -18   0  12       22.40       11.35     90.43 o 
 -16   0  12      645.78      784.90    119.32 o 
 -14   0  12     1565.89     1521.32    154.50 o 
 -12   0  12     8919.00     9170.12    330.01 o 
 -10   0  12       21.11      -61.42     61.42 o 
  -8   0  12     1133.30     1272.48    128.68 o 
  -6   0  12     2847.47     2512.23    138.39 o 
  -4   0  12      105.49       82.99     57.32 o 
  -2   0  12     3922.19     3637.43    165.49 o 
   0   0  12     2957.74     3124.30    310.15 o 
   2   0  12        6.88      -33.51     59.18 o 
   4   0  12     3305.41     3737.09    196.47 o 
   6   0  12      151.76      185.63    140.33 o 
   8   0  12        7.41      -74.08     74.08 o 
  10   0  12     1530.44     2187.07    669.10 o 
  12   0  12       23.96     -122.95    122.95 o 
 -25   1  12      253.07      198.92    126.84 o 
 -23   1  12       15.31      -29.30    109.00 o 
 -21   1  12       34.99      -18.30     90.34 o 
 -19   1  12      318.82      230.13     79.79 o 
 -17   1  12      224.44       77.36     59.86 o 
 -15   1  12     1443.28     1569.85    152.34 o 
 -13   1  12     3340.77     3296.77    125.08 o 
 -11   1  12     2257.85     2318.48    137.77 o 
  -9   1  12     1248.44     1469.36    115.20 o 
  -7   1  12      186.44      178.59     50.55 o 
  -5   1  12     1534.54     1665.38     89.15 o 
  -3   1  12       31.60      -19.30     36.30 o 
  -1   1  12      458.93      470.91     61.00 o 
   1   1  12     1585.50     1923.73    110.22 o 
   3   1  12      466.51      424.45    109.72 o 
   5   1  12     1581.21     2227.18    132.73 o 
   7   1  12        4.79      -11.25     56.01 o 
   9   1  12       35.78        7.63     61.15 o 
  11   1  12        3.65       -0.74     96.08 o 
  13   1  12      154.83      222.71    230.69 o 
 -26   2  12      167.06      135.26    123.53 o 
 -24   2  12       99.43       48.49    116.90 o 
 -22   2  12       21.95      -99.25     99.25 o 
 -20   2  12     2009.78     2289.75    205.08 o 
 -18   2  12        2.29        8.95     72.13 o 
 -16   2  12      174.96      140.48     72.51 o 
 -14   2  12     1024.29     1338.54    101.22 o 
 -12   2  12       22.84      -32.65     48.84 o 
 -10   2  12     1704.40     2073.06    223.47 o 
  -8   2  12     2305.08     2359.97    118.96 o 
  -6   2  12      589.25      735.72     70.12 o 
  -4   2  12     2302.23     2434.71     91.64 o 
  -2   2  12      663.32      529.16     58.91 o 
   0   2  12      827.12      701.93     72.26 o 
   2   2  12     1841.10     2277.62    167.46 o 
   4   2  12      398.60      398.01     84.11 o 
   6   2  12      167.26      293.95     69.28 o 
   8   2  12      221.98      257.45     69.94 o 
  10   2  12      244.53      203.22     84.61 o 
  12   2  12      376.77      305.01    121.15 o 
 -25   3  12        6.49      -59.05    117.04 o 
 -23   3  12      694.98      507.28    131.71 o 
 -21   3  12      697.40     1112.72    167.90 o 
 -19   3  12       50.78      -50.90     65.75 o 
 -17   3  12     3767.12     4056.23    175.34 o 
 -15   3  12      302.44      226.74     64.79 o 
 -13   3  12      450.51      361.17     67.39 o 
 -11   3  12     1513.89     1596.89    133.63 o 
  -9   3  12     1913.72     2027.12    114.82 o 
  -7   3  12       15.41      -11.26     41.96 o 
  -5   3  12     1888.82     2020.58    207.77 o 
  -3   3  12       58.08       65.65     50.59 o 
  -1   3  12      112.58       97.52     53.91 o 
   1   3  12     4525.89     4245.05    143.95 o 
   3   3  12       68.29       31.75     52.23 o 
   5   3  12        3.21      -48.83     48.83 o 
   7   3  12      858.60      975.95     98.57 o 
   9   3  12      357.51      372.43    111.99 o 
  11   3  12       15.77       55.05     79.11 o 
 -24   4  12      166.88       31.65    117.05 o 
 -22   4  12      295.55      268.19    123.90 o 
 -20   4  12       16.38      -22.72     74.93 o 
 -18   4  12     1890.53     2351.73    178.73 o 
 -16   4  12     1036.20     1160.73    158.72 o 
 -14   4  12        2.06      -38.60     52.73 o 
 -12   4  12      891.40      774.05     84.14 o 
 -10   4  12      212.42      114.62     53.63 o 
  -8   4  12      528.40      556.66     66.95 o 
  -6   4  12      554.01      695.52     88.85 o 
  -4   4  12     3415.48     3359.24    186.64 o 
  -2   4  12     2036.98     2273.39    196.20 o 
   0   4  12      289.51       94.87     50.44 o 
   2   4  12        1.62      -45.00     45.00 o 
   4   4  12       96.59       90.52     55.83 o 
   6   4  12      350.54      334.56     82.00 o 
   8   4  12      372.97      590.49    107.12 o 
  10   4  12      309.34      387.48    102.09 o 
  12   4  12      155.78      191.94     95.42 o 
 -25   5  12      327.94      316.77    212.34 o 
 -23   5  12       82.24      -73.66     93.96 o 
 -21   5  12       21.85      -15.63     81.63 o 
 -19   5  12      432.27      464.96    105.62 o 
 -17   5  12       10.09       34.76     68.89 o 
 -15   5  12     1726.01     1519.99    112.80 o 
 -13   5  12     1804.92     2286.98    333.73 o 
 -11   5  12       44.33       15.34     53.97 o 
  -9   5  12      668.26      794.88    154.38 o 
  -7   5  12      130.46       40.99     61.37 o 
  -5   5  12      843.80      968.33    134.41 o 
  -3   5  12      606.62      388.61    103.80 o 
  -1   5  12     2334.47     2072.49    187.81 o 
   1   5  12      132.75       92.09     52.29 o 
   3   5  12       55.22       24.91     52.70 o 
   5   5  12       11.20      -15.79     54.44 o 
   7   5  12      343.97      274.38     84.94 o 
   9   5  12      377.49      461.44    120.96 o 
  11   5  12      200.89      309.40    100.93 o 
 -24   6  12      186.89      294.14    146.15 o 
 -22   6  12       31.13       54.79     91.82 o 
 -20   6  12      866.07     1022.84    134.28 o 
 -18   6  12       38.29      -70.32     75.69 o 
 -16   6  12      323.14      221.22     81.60 o 
 -14   6  12      473.06      742.77    134.30 o 
 -12   6  12       28.72       10.04     53.47 o 
 -10   6  12       60.17       51.28     67.71 o 
  -8   6  12     1697.88     1634.02    228.82 o 
  -6   6  12      103.61       81.15     84.94 o 
  -4   6  12       42.72       12.99     80.00 o 
  -2   6  12      722.61      759.60    127.22 o 
   0   6  12       48.73       28.05     73.71 o 
   2   6  12       35.13      -33.75     54.63 o 
   4   6  12     1015.77      797.23     96.70 o 
   6   6  12        6.91      -62.36     62.36 o 
   8   6  12       18.20       -5.50     75.08 o 
  10   6  12      400.77      296.21    106.05 o 
 -23   7  12      110.19      121.17    105.05 o 
 -21   7  12      324.75      244.49    139.30 o 
 -19   7  12       77.70      -35.84     87.92 o 
 -17   7  12     1068.62     1281.66    139.22 o 
 -15   7  12      171.42      129.67     84.27 o 
 -13   7  12       61.35      -16.29     72.25 o 
 -11   7  12      195.37      159.88     72.72 o 
  -9   7  12       27.21        7.13     62.57 o 
  -7   7  12     1160.28     1824.77    186.92 o 
  -5   7  12     1043.53     1428.16    188.18 o 
  -3   7  12       20.80      -51.87     73.71 o 
  -1   7  12      128.90      190.38     95.23 o 
   1   7  12        3.21      -39.83     73.14 o 
   3   7  12      567.04      495.03     97.76 o 
   5   7  12      657.22      816.22    101.92 o 
   7   7  12        0.53      -46.41     72.61 o 
   9   7  12        4.44      -82.84     82.84 o 
 -22   8  12      260.32       97.34    105.77 o 
 -20   8  12       97.94       92.78    101.55 o 
 -18   8  12       11.02       29.76     91.08 o 
 -16   8  12      825.63     1038.85    166.57 o 
 -14   8  12      118.76      180.13    154.18 o 
 -12   8  12      603.05      687.96    148.05 o 
 -10   8  12      261.56       99.08     99.53 o 
  -8   8  12      662.92      424.42    218.46 o 
  -6   8  12      830.00      587.19    130.32 o 
  -4   8  12     2889.19     3208.67    250.68 o 
  -2   8  12      797.45      582.81    125.25 o 
   0   8  12       77.08       71.33     89.06 o 
   2   8  12      183.12      132.48     86.52 o 
   4   8  12      130.16      130.82     87.15 o 
   6   8  12       12.06      -39.42     77.11 o 
   8   8  12      314.38      403.50    103.63 o 
 -21   9  12       68.05       47.37    131.98 o 
 -19   9  12        0.76        1.87    200.25 o 
 -17   9  12       27.43      -89.17    170.55 o 
 -15   9  12      779.76      759.60    229.80 o 
 -13   9  12      101.82       94.93    141.51 o 
 -11   9  12        5.34       40.86     96.18 o 
  -9   9  12       58.85       37.62     90.98 o 
  -7   9  12       54.45      -64.83     83.77 o 
  -5   9  12      902.41      972.41    361.74 o 
  -3   9  12      171.66      227.82    105.17 o 
  -1   9  12        5.87      -38.70     80.56 o 
   1   9  12        0.64       16.99     92.10 o 
   3   9  12        0.17       86.31     98.80 o 
   5   9  12       24.42       87.49    130.68 o 
   7   9  12      277.14      253.66    143.05 o 
 -18  10  12        5.21     -157.15    157.15 o 
 -16  10  12      136.64        4.86    160.23 o 
 -14  10  12       52.19      -77.38    143.72 o 
 -12  10  12       34.58       77.38    108.49 o 
 -10  10  12      481.70      722.57    138.58 o 
  -8  10  12       28.61      -75.69     80.23 o 
  -6  10  12      106.72       81.04     95.32 o 
  -4  10  12      107.92       -9.35     83.55 o 
  -2  10  12      318.58      449.86    118.34 o 
   0  10  12       19.43      -72.68     72.68 o 
   2  10  12       67.47       93.28     77.77 o 
   4  10  12        9.05      -64.86    107.31 o 
 -17  11  12        2.15      -76.49    180.72 o 
 -15  11  12       16.44     -140.92    170.10 o 
 -13  11  12       73.76       -0.79    106.72 o 
 -11  11  12       17.19     -144.03    144.03 o 
  -9  11  12       24.17      -62.74     70.39 o 
  -7  11  12      504.00      568.96    121.82 o 
  -5  11  12       35.20      -71.10     71.10 o 
  -3  11  12        1.16      -55.75     70.65 o 
  -1  11  12      299.70      522.18    110.73 o 
   1  11  12        3.31      -38.77     81.87 o 
   3  11  12       69.22       79.71    120.30 o 
 -12  12  12       60.48       38.17    116.13 o 
 -10  12  12       14.03     -138.87    138.87 o 
  -8  12  12      178.30      201.53    104.42 o 
  -6  12  12        4.92      -78.93     78.93 o 
  -4  12  12       42.13       41.45     82.35 o 
  -2  12  12       50.17       10.62     91.05 o 
   0  12  12       14.08       -2.91     88.25 o 
 -25   1  13        7.44       -4.77    125.75 o 
 -23   1  13      207.82      172.21    123.06 o 
 -21   1  13      383.55      189.84    121.29 o 
 -19   1  13       74.01      -66.31     66.31 o 
 -17   1  13       40.02      -33.41     55.88 o 
 -15   1  13      456.39      590.33     90.18 o 
 -13   1  13     1268.27     1188.38     97.67 o 
 -11   1  13      367.35      443.92     68.73 o 
  -9   1  13       90.42       75.26     53.22 o 
  -7   1  13      319.99      304.60     55.62 o 
  -5   1  13      479.96      718.90     88.79 o 
  -3   1  13       24.94      -45.60     60.96 o 
  -1   1  13     1253.52     1076.12    104.03 o 
   1   1  13      813.23     1088.90     91.94 o 
   3   1  13       74.11       45.01     52.75 o 
   5   1  13       76.74       16.20     53.37 o 
   7   1  13      225.51      131.93     67.89 o 
   9   1  13       27.38       10.53     66.44 o 
  11   1  13       28.52      179.06    112.24 o 
 -26   2  13      148.30      -13.09    116.73 o 
 -24   2  13       40.41     -110.63    110.63 o 
 -22   2  13      832.41     1273.06    208.58 o 
 -20   2  13      196.48      111.69     87.14 o 
 -18   2  13       32.65      -49.08     71.44 o 
 -16   2  13      325.36      280.93     75.64 o 
 -14   2  13     3804.92     3807.43    139.66 o 
 -12   2  13     3380.40     3501.37    145.32 o 
 -10   2  13     2151.16     2182.69    191.29 o 
  -8   2  13      231.00      256.62     58.85 o 
  -6   2  13      998.20      978.96     89.55 o 
  -4   2  13     1572.47     1879.94    179.28 o 
  -2   2  13      199.59       94.27     72.63 o 
   0   2  13     1094.16     1102.77    108.44 o 
   2   2  13        7.51       -1.06     46.75 o 
   4   2  13      180.88       93.80     56.68 o 
   6   2  13      157.63       93.16     62.25 o 
   8   2  13       24.55      125.47     66.29 o 
  10   2  13      393.69      424.97     98.10 o 
 -25   3  13       14.26       43.54    127.67 o 
 -23   3  13      192.83       41.89    111.86 o 
 -21   3  13      169.12      -16.49    107.76 o 
 -19   3  13      270.95      258.55     88.74 o 
 -17   3  13      109.33      267.82     92.49 o 
 -15   3  13      647.80      603.32     83.88 o 
 -13   3  13      463.83      419.12     74.00 o 
 -11   3  13        0.62      -44.95     44.95 o 
  -9   3  13      993.39      918.00     85.33 o 
  -7   3  13     1300.10     1219.13     91.36 o 
  -5   3  13      115.57      -64.77     64.77 o 
  -3   3  13        0.18       34.71     53.13 o 
  -1   3  13     2470.75     2605.89    129.90 o 
   1   3  13     1761.46     1894.37    315.04 o 
   3   3  13        2.54       -8.57     51.41 o 
   5   3  13      715.54      659.64     87.85 o 
   7   3  13        8.75       45.16     60.65 o 
   9   3  13       20.30      140.10     88.19 o 
  11   3  13       20.28       73.23     82.74 o 
 -24   4  13        0.39      -63.90    121.38 o 
 -22   4  13      239.15      114.74    118.35 o 
 -20   4  13      280.03      142.12     85.17 o 
 -18   4  13        2.43      -74.21     74.21 o 
 -16   4  13      273.66      297.33     87.27 o 
 -14   4  13     1072.92     1233.06    108.66 o 
 -12   4  13      695.53      728.36    101.04 o 
 -10   4  13      122.42       83.40     53.62 o 
  -8   4  13     1914.55     1898.51    232.10 o 
  -6   4  13       16.16       51.81     77.23 o 
  -4   4  13     2649.86     2689.34    188.57 o 
  -2   4  13      384.76      306.03    184.33 o 
   0   4  13      520.04      656.88    145.15 o 
   2   4  13      336.04      257.13    120.54 o 
   4   4  13      357.96      340.16     75.06 o 
   6   4  13        0.29      -33.72     63.88 o 
   8   4  13      513.76      578.14    139.26 o 
  10   4  13       15.79       34.34     86.52 o 
 -23   5  13       28.78      -47.43    151.54 o 
 -21   5  13       69.63      -40.68     80.41 o 
 -19   5  13      554.35      418.28     97.90 o 
 -17   5  13     1081.55     1091.67    125.80 o 
 -15   5  13      452.69      472.65     81.63 o 
 -13   5  13      382.00      484.19     74.97 o 
 -11   5  13     1347.05     1466.01    211.70 o 
  -9   5  13     2733.62     2840.60    145.21 o 
  -7   5  13      153.70       42.69     95.23 o 
  -5   5  13      464.98      468.33    192.52 o 
  -3   5  13     2085.23     2549.61    216.79 o 
  -1   5  13       24.80      -67.84     67.84 o 
   1   5  13       40.69      -54.23     54.23 o 
   3   5  13       22.34       18.78     61.95 o 
   5   5  13       10.38       -8.50     57.79 o 
   7   5  13        2.18      -41.72     75.99 o 
   9   5  13       47.21      -44.18     79.68 o 
 -24   6  13      261.81      299.38    127.00 o 
 -22   6  13      743.50      926.92    175.08 o 
 -20   6  13       71.55      185.97    100.94 o 
 -18   6  13        0.33      -65.90     74.85 o 
 -16   6  13     1231.07     1278.69    198.63 o 
 -14   6  13      328.95      229.28     73.98 o 
 -12   6  13      622.56      560.52     81.56 o 
 -10   6  13       97.77       26.54     61.31 o 
  -8   6  13      473.84      207.91     91.98 o 
  -6   6  13     1501.24     1885.67    189.01 o 
  -4   6  13      170.45       94.24     85.05 o 
  -2   6  13       37.55      -99.10    125.52 o 
   0   6  13      563.51      466.53    112.01 o 
   2   6  13       84.18      -18.16     70.06 o 
   4   6  13       14.53       13.97     67.45 o 
   6   6  13      107.22      152.97    109.49 o 
   8   6  13        1.36      -27.53     78.34 o 
 -23   7  13      316.87      202.29    108.64 o 
 -21   7  13       57.73      140.26     97.41 o 
 -19   7  13       92.73       91.82     95.17 o 
 -17   7  13       90.02       -1.22     80.33 o 
 -15   7  13       13.96       -8.35     76.10 o 
 -13   7  13       36.62      -66.72     66.72 o 
 -11   7  13     1319.30     1359.27    134.54 o 
  -9   7  13       89.45       59.06     83.83 o 
  -7   7  13      673.10      576.34    227.23 o 
  -5   7  13      508.11      417.18    113.31 o 
  -3   7  13      179.23      186.81    110.48 o 
  -1   7  13      918.09     1015.64    147.78 o 
   1   7  13      179.31      154.77     98.68 o 
   3   7  13       15.49      -43.64     66.69 o 
   5   7  13      146.70      193.01    115.89 o 
   7   7  13        4.98       68.18     97.05 o 
 -20   8  13       35.33      119.17    101.56 o 
 -18   8  13      793.29      839.68    168.12 o 
 -16   8  13       53.77      -40.22    188.54 o 
 -14   8  13       67.84      115.25    106.26 o 
 -12   8  13      639.54      586.61    106.70 o 
 -10   8  13        3.96      -80.31     80.31 o 
  -8   8  13      176.55      116.89     92.47 o 
  -6   8  13      528.99      427.35    119.78 o 
  -4   8  13      145.05       23.76    116.59 o 
  -2   8  13      188.66       71.45     98.27 o 
   0   8  13      295.13      188.20    105.38 o 
   2   8  13      819.81      438.73    108.82 o 
   4   8  13       52.26      -66.16     91.53 o 
   6   8  13      197.44      205.83    143.64 o 
 -19   9  13        3.46       12.98    134.68 o 
 -17   9  13     1044.20     1146.12    388.87 o 
 -15   9  13       55.57       81.55    121.69 o 
 -13   9  13      625.78      568.38    174.46 o 
 -11   9  13      662.41      482.92    122.18 o 
  -9   9  13      856.83      871.48    223.32 o 
  -7   9  13       18.54      -66.95     78.74 o 
  -5   9  13      196.82      269.72    159.86 o 
  -3   9  13      146.00      107.57    118.36 o 
  -1   9  13       99.09       11.47    140.33 o 
   1   9  13       17.85      -54.66     90.46 o 
   3   9  13      131.53       69.50    110.19 o 
   5   9  13        7.45       65.45    154.04 o 
 -18  10  13       15.34       58.40    129.15 o 
 -16  10  13      194.58      287.58    187.94 o 
 -14  10  13       79.53       -9.58    145.19 o 
 -12  10  13      162.78       83.72    164.95 o 
 -10  10  13      215.10       77.02    108.72 o 
  -8  10  13        1.12      -80.70     90.14 o 
  -6  10  13        0.30      -31.68     92.84 o 
  -4  10  13      168.87       67.14    114.96 o 
  -2  10  13      199.87       37.67     92.35 o 
   0  10  13       20.62       22.11    138.26 o 
   2  10  13       20.81      -77.53     82.48 o 
 -15  11  13      165.32       -9.88    172.76 o 
 -13  11  13      152.64       75.48    183.82 o 
 -11  11  13       87.53      232.15    187.21 o 
  -9  11  13      118.52      160.56     87.44 o 
  -7  11  13       11.54      -26.50     71.89 o 
  -5  11  13        0.29       97.29     89.35 o 
  -3  11  13      268.62      401.29    110.80 o 
  -1  11  13       55.98       66.83     86.65 o 
   1  11  13      181.19       89.92    130.43 o 
 -10  12  13      274.29      378.40    219.34 o 
  -8  12  13        3.30      -31.40     85.60 o 
  -6  12  13       39.06      -87.93     87.93 o 
  -4  12  13       80.24       -9.86     93.73 o 
 -26   0  14       40.12      -27.27    181.31 o 
 -24   0  14        1.18       53.37    168.78 o 
 -22   0  14       25.78        2.80    138.12 o 
 -20   0  14     1045.76     1323.45    251.18 o 
 -18   0  14      670.79      812.28    297.54 o 
 -16   0  14     2905.72     2991.80    186.71 o 
 -14   0  14        3.98      -48.43     70.20 o 
 -12   0  14        1.73      -43.45     76.69 o 
 -10   0  14     3323.10     3538.16    182.77 o 
  -8   0  14      796.85      951.77    125.84 o 
  -6   0  14      746.61     1065.17    292.46 o 
  -4   0  14     2105.16     2013.54    258.16 o 
  -2   0  14      169.52       88.15    127.36 o 
   0   0  14      264.91      243.95    149.62 o 
   2   0  14     2684.68     3143.12    274.97 o 
   4   0  14       11.73      -53.39     75.52 o 
   6   0  14       37.96       27.16     89.36 o 
   8   0  14      101.40        2.39     89.52 o 
  10   0  14      137.89      193.84    149.91 o 
 -25   1  14      278.37      174.48    167.75 o 
 -23   1  14      354.03      395.05    133.25 o 
 -21   1  14       51.60      -60.92    110.63 o 
 -19   1  14       13.93       -3.03     79.17 o 
 -17   1  14      639.01      675.07    106.89 o 
 -15   1  14      972.26      901.78     95.21 o 
 -13   1  14      624.42      481.39     88.28 o 
 -11   1  14        6.54       22.95     51.45 o 
  -9   1  14      787.15     1009.41    104.65 o 
  -7   1  14       34.29      -11.73     48.34 o 
  -5   1  14     2645.10     2844.46    135.26 o 
  -3   1  14     1260.71     1458.97    167.38 o 
  -1   1  14       42.49       97.88     81.59 o 
   1   1  14      419.83      649.96    130.72 o 
   3   1  14       64.29      129.30     75.59 o 
   5   1  14      645.48      829.21    140.40 o 
   7   1  14      159.08      177.66     73.22 o 
   9   1  14      102.28       30.40     80.07 o 
 -24   2  14      102.42      148.66    134.80 o 
 -22   2  14       54.64       65.99    146.67 o 
 -20   2  14       21.44       95.97    104.71 o 
 -18   2  14      352.15      535.20    105.07 o 
 -16   2  14      281.03      232.27     67.17 o 
 -14   2  14     1278.45     1692.60    119.73 o 
 -12   2  14      907.92      954.03     90.98 o 
 -10   2  14       10.54      -46.21     46.21 o 
  -8   2  14      854.02      799.95     82.21 o 
  -6   2  14     1170.33     1102.21    175.42 o 
  -4   2  14      108.83      -29.25     73.79 o 
  -2   2  14     2695.41     2657.33    175.15 o 
   0   2  14      392.54      352.01    115.96 o 
   2   2  14      901.95      916.36    108.50 o 
   4   2  14      708.13      620.28    172.41 o 
   6   2  14        2.62       18.90     62.39 o 
   8   2  14      126.00       81.38     72.10 o 
  10   2  14      138.34       49.37     88.43 o 
 -25   3  14       28.82     -128.95    128.95 o 
 -23   3  14       29.25       74.37    119.99 o 
 -21   3  14      309.86      282.68     98.95 o 
 -19   3  14      718.28      695.90    116.46 o 
 -17   3  14     4167.11     3815.23    150.70 o 
 -15   3  14      726.25      540.09     86.35 o 
 -13   3  14      563.71      565.05     85.06 o 
 -11   3  14        8.94      -44.82     53.39 o 
  -9   3  14      383.74      448.32     69.69 o 
  -7   3  14      146.62      147.29     87.93 o 
  -5   3  14     1575.57     1909.12    185.82 o 
  -3   3  14      237.95      204.99     94.59 o 
  -1   3  14     9379.79    10209.58    656.66 o 
   1   3  14        7.45       26.43     67.03 o 
   3   3  14       73.28      136.16     88.85 o 
   5   3  14      170.83      251.97     87.12 o 
   7   3  14       30.15      -67.17     67.17 o 
   9   3  14        6.18      -30.40     81.76 o 
 -24   4  14       49.67       -1.60    120.38 o 
 -22   4  14      337.90      532.99    143.48 o 
 -20   4  14      669.80      556.95    111.89 o 
 -18   4  14       72.23      -52.56     78.35 o 
 -16   4  14        1.26      -44.65     60.76 o 
 -14   4  14      454.37      531.36    110.46 o 
 -12   4  14     2717.79     2560.47    271.59 o 
 -10   4  14       88.51       30.08     55.85 o 
  -8   4  14       37.06       62.71     77.57 o 
  -6   4  14      364.59      420.78    113.05 o 
  -4   4  14      228.53       58.14     83.05 o 
  -2   4  14       13.03      -66.50     66.50 o 
   0   4  14     1083.98     1159.23    145.09 o 
   2   4  14        1.07      -43.72     62.44 o 
   4   4  14      265.36      417.46    138.04 o 
   6   4  14        6.05      -75.01     75.01 o 
   8   4  14       41.99       17.79    105.74 o 
 -23   5  14       60.18      -76.23    122.36 o 
 -21   5  14      278.41      214.28    154.70 o 
 -19   5  14      455.22      487.02    112.47 o 
 -17   5  14       59.34       65.66    114.12 o 
 -15   5  14       14.03      -56.27     56.27 o 
 -13   5  14       23.17      -32.66     55.71 o 
 -11   5  14      670.22      592.73     83.54 o 
  -9   5  14     2862.49     2915.54    185.81 o 
  -7   5  14       18.72       36.47     75.82 o 
  -5   5  14      420.92      369.14    109.96 o 
  -3   5  14      910.42      943.36    143.69 o 
  -1   5  14       90.35      192.18     98.90 o 
   1   5  14      554.36      534.14    223.62 o 
   3   5  14      328.53      346.31     90.87 o 
   5   5  14       79.88       40.51     73.80 o 
   7   5  14      211.53      199.03    111.80 o 
 -22   6  14      118.54      158.10    103.25 o 
 -20   6  14      394.61      337.44    107.11 o 
 -18   6  14      210.80      118.33    134.19 o 
 -16   6  14       15.32       32.31     82.82 o 
 -14   6  14      435.97      397.24     83.08 o 
 -12   6  14       88.28      117.66     72.46 o 
 -10   6  14      288.34      331.82    107.52 o 
  -8   6  14      785.51      960.35    352.17 o 
  -6   6  14       23.56      -57.36     78.64 o 
  -4   6  14      676.79      631.67    127.02 o 
  -2   6  14        0.67       84.17     84.06 o 
   0   6  14      142.57      135.22     88.97 o 
   2   6  14      566.64      522.00    103.18 o 
   4   6  14        0.44      -20.54     77.50 o 
   6   6  14      336.03      250.18    117.83 o 
 -21   7  14       86.70       55.75    113.26 o 
 -19   7  14        5.73       63.40     94.36 o 
 -17   7  14       31.23       31.85     86.82 o 
 -15   7  14      846.17     1063.30    170.07 o 
 -13   7  14       80.29        5.49     78.74 o 
 -11   7  14       23.73      -48.75     91.04 o 
  -9   7  14       18.51      -73.89     73.89 o 
  -7   7  14      299.12      182.00    128.91 o 
  -5   7  14     1210.78     1419.93    259.60 o 
  -3   7  14        0.61       28.53    105.69 o 
  -1   7  14      112.75      157.91     97.88 o 
   1   7  14       51.62      -77.49     77.49 o 
   3   7  14       28.29      -66.33     94.80 o 
   5   7  14      231.81       95.48    114.70 o 
 -20   8  14       39.65      162.26    102.81 o 
 -18   8  14      607.07      447.27    141.03 o 
 -16   8  14      370.16      545.76    143.70 o 
 -14   8  14      488.11      578.87    137.09 o 
 -12   8  14      195.22      245.89    103.28 o 
 -10   8  14        0.85      -12.76     90.50 o 
  -8   8  14      250.66      263.72    111.66 o 
  -6   8  14      185.10       37.52     90.69 o 
  -4   8  14       10.62      -92.91     92.91 o 
  -2   8  14        2.34      -41.67     97.77 o 
   0   8  14     1121.28      958.50    156.72 o 
   2   8  14      538.86      407.71    125.38 o 
   4   8  14      242.81      389.73    199.30 o 
 -19   9  14       70.68      -73.21    125.88 o 
 -17   9  14       44.80       69.90    124.06 o 
 -15   9  14        8.24       53.53    125.00 o 
 -13   9  14      133.97      163.03    161.85 o 
 -11   9  14       91.00      -92.19     92.19 o 
  -9   9  14        0.28      -43.44     94.51 o 
  -7   9  14      743.33      899.12    163.80 o 
  -5   9  14       24.34      100.28    108.11 o 
  -3   9  14       20.08      -12.50    100.40 o 
  -1   9  14      328.02      159.17    103.65 o 
   1   9  14      135.23      -29.03     92.65 o 
   3   9  14      310.95      415.38    190.16 o 
 -16  10  14       35.97       16.70    117.43 o 
 -14  10  14       55.94     -132.51    143.86 o 
 -12  10  14        0.97      -86.81    140.62 o 
 -10  10  14       37.58       17.55     97.83 o 
  -8  10  14       47.34       64.64    116.97 o 
  -6  10  14       85.50       22.68    101.38 o 
  -4  10  14        0.57      -53.30     96.92 o 
  -2  10  14        3.72       -6.42     99.70 o 
   0  10  14      122.16      102.52    115.49 o 
 -13  11  14      179.57       98.02    182.05 o 
 -11  11  14       41.99       33.61    149.32 o 
  -9  11  14       12.45      -82.04     82.04 o 
  -7  11  14        2.58      -16.95     84.77 o 
  -5  11  14      175.75      181.66    102.82 o 
  -3  11  14        7.58      131.95     99.62 o 
 -25   1  15       36.85      -78.07    127.01 o 
 -23   1  15      188.76      113.40    120.01 o 
 -21   1  15       45.35      -94.37    107.33 o 
 -19   1  15      642.61      618.02    112.39 o 
 -17   1  15      282.51      238.15     86.49 o 
 -15   1  15      244.82      150.86     68.25 o 
 -13   1  15      113.98      114.68     66.85 o 
 -11   1  15       30.96        5.56     54.88 o 
  -9   1  15      323.30      309.46     68.54 o 
  -7   1  15      642.56      671.30     94.92 o 
  -5   1  15      527.73      616.41    140.55 o 
  -3   1  15        1.65      109.89     85.96 o 
  -1   1  15        9.81       -7.58     79.81 o 
   1   1  15      287.36      322.67    111.49 o 
   3   1  15      145.10      194.96    115.79 o 
   5   1  15      366.27      257.94    112.16 o 
   7   1  15       69.86       77.38    108.93 o 
 -24   2  15       77.43      242.34    138.06 o 
 -22   2  15      102.10      155.25    135.94 o 
 -20   2  15     1007.83     1283.98    283.50 o 
 -18   2  15      215.68       53.08     70.06 o 
 -16   2  15       33.78        3.70     62.81 o 
 -14   2  15      317.45      214.50     78.77 o 
 -12   2  15        9.52       20.37     58.15 o 
 -10   2  15        3.56      -43.95     51.27 o 
  -8   2  15     1442.16     1750.82    137.18 o 
  -6   2  15      472.23      369.90    107.78 o 
  -4   2  15      380.24      152.30    123.82 o 
  -2   2  15      193.15       97.80     91.62 o 
   0   2  15      168.47      247.22    119.03 o 
   2   2  15       44.40       94.01     92.80 o 
   4   2  15      666.38      858.76    148.23 o 
   6   2  15      166.85      112.61     88.53 o 
   8   2  15        3.36       17.90    103.75 o 
 -23   3  15       22.64      -31.66    122.96 o 
 -21   3  15      127.89       87.26     92.83 o 
 -19   3  15      259.13      227.37     93.80 o 
 -17   3  15      404.20      455.67     88.06 o 
 -15   3  15      295.70      250.83     75.10 o 
 -13   3  15        0.77       -2.84     57.26 o 
 -11   3  15      712.47      600.85     80.00 o 
  -9   3  15        3.35       19.96     55.41 o 
  -7   3  15      456.22      475.35    119.56 o 
  -5   3  15     1117.85     1419.99    171.82 o 
  -3   3  15      663.34      406.57    117.39 o 
  -1   3  15       72.02       56.94     89.08 o 
   1   3  15        4.47      -64.08     86.75 o 
   3   3  15       55.36      -16.58    103.06 o 
   5   3  15       72.32      -31.24     81.03 o 
   7   3  15      129.34      279.06    128.71 o 
 -24   4  15      244.34      299.29    147.91 o 
 -22   4  15      199.14       70.68     98.88 o 
 -20   4  15       96.82      227.89     97.68 o 
 -18   4  15       37.95       20.51     85.87 o 
 -16   4  15      644.87      643.63    113.04 o 
 -14   4  15      488.62      478.20     80.95 o 
 -12   4  15      253.73      259.91     73.41 o 
 -10   4  15      239.82      284.39     72.33 o 
  -8   4  15      685.47      831.48    164.58 o 
  -6   4  15     1238.44     1603.02    200.49 o 
  -4   4  15      180.04      146.18     95.77 o 
  -2   4  15      571.86      614.93    213.38 o 
   0   4  15      105.43       19.04     91.96 o 
   2   4  15       96.50      175.41    103.04 o 
   4   4  15       67.29      -12.74     74.63 o 
   6   4  15       54.15      -41.57     88.54 o 
 -23   5  15      242.22      235.95    139.28 o 
 -21   5  15        1.17       -1.20    129.81 o 
 -19   5  15       88.65       -4.65     90.78 o 
 -17   5  15      287.98      460.02    105.50 o 
 -15   5  15       14.14      -58.25     58.25 o 
 -13   5  15      248.88      235.49     72.53 o 
 -11   5  15       67.81      -36.33     79.89 o 
  -9   5  15      185.46       97.79     96.04 o 
  -7   5  15        3.13      -79.54     79.54 o 
  -5   5  15        1.80      -78.99     78.99 o 
  -3   5  15       31.01      -38.74     86.29 o 
  -1   5  15        4.23      -68.87     84.46 o 
   1   5  15      649.02      764.53    205.86 o 
   3   5  15        1.47      -72.81     72.81 o 
   5   5  15       13.76      -25.16     77.97 o 
 -22   6  15       71.40       17.32    104.48 o 
 -20   6  15      248.30      215.47    106.22 o 
 -18   6  15       23.77      -70.71     90.26 o 
 -16   6  15       61.19      101.78     89.18 o 
 -14   6  15      162.90      180.12     76.13 o 
 -12   6  15        5.32       23.24     68.52 o 
 -10   6  15       88.96       47.97     89.99 o 
  -8   6  15        0.59      -44.47     88.31 o 
  -6   6  15      331.78      287.94    113.98 o 
  -4   6  15       50.21       32.23     93.99 o 
  -2   6  15      124.66      175.14     97.08 o 
   0   6  15       15.58      -78.02     81.49 o 
   2   6  15      158.81       56.73     81.43 o 
   4   6  15       12.59      -76.73     76.73 o 
 -21   7  15        0.68      -69.50    101.04 o 
 -19   7  15       80.37      -19.97     95.91 o 
 -17   7  15      871.15      680.86    257.49 o 
 -15   7  15        0.59      -98.26    101.78 o 
 -13   7  15       33.21      -56.97     74.61 o 
 -11   7  15      119.39      -45.01    141.44 o 
  -9   7  15     1142.91     1491.61    183.39 o 
  -7   7  15      298.80      204.60    130.60 o 
  -5   7  15       62.88       60.82     98.95 o 
  -3   7  15       79.57       -2.78     97.96 o 
  -1   7  15       64.21       27.54     99.01 o 
   1   7  15        3.12      -71.43     87.13 o 
   3   7  15       77.23       10.27    105.78 o 
 -20   8  15       53.60      -53.93    102.80 o 
 -18   8  15       79.92      170.96    130.72 o 
 -16   8  15      146.47       13.63    121.34 o 
 -14   8  15      680.28      818.45    194.35 o 
 -12   8  15       16.62      -10.52     98.22 o 
 -10   8  15       38.75      -32.26     92.21 o 
  -8   8  15      362.97      309.15    163.25 o 
  -6   8  15       80.67       96.12    104.95 o 
  -4   8  15       40.20       24.07    103.89 o 
  -2   8  15       13.13      -69.64    110.12 o 
   0   8  15       53.02      116.79    166.49 o 
   2   8  15        3.98      -40.40    109.90 o 
 -17   9  15       12.16      155.11    133.44 o 
 -15   9  15       90.81      117.48    177.92 o 
 -13   9  15       33.84     -129.43    129.43 o 
 -11   9  15      138.55       22.25    105.14 o 
  -9   9  15       75.83       -9.65    138.71 o 
  -7   9  15      225.93      279.20    125.81 o 
  -5   9  15      491.94      420.99    129.57 o 
  -3   9  15       57.41      -94.98     94.98 o 
  -1   9  15      230.38      174.03    121.27 o 
   1   9  15        7.07     -119.25    128.55 o 
 -14  10  15        0.30      -18.28    142.39 o 
 -12  10  15      135.91      -42.75    136.64 o 
 -10  10  15      449.20      315.85    454.97 o 
  -8  10  15       38.08      -12.05    117.04 o 
  -6  10  15        6.54      111.36    115.69 o 
  -4  10  15       68.30      -17.81    106.19 o 
  -2  10  15        4.67      -70.15    107.48 o 
 -24   0  16        0.61     -171.89    171.89 o 
 -22   0  16      245.10      260.02    205.19 o 
 -20   0  16      225.26      182.05    165.98 o 
 -18   0  16      443.08      588.94    141.73 o 
 -16   0  16      510.19      525.70    216.54 o 
 -14   0  16      132.52       86.95     98.74 o 
 -12   0  16      137.23       66.23     91.90 o 
 -10   0  16       77.84      130.71     88.59 o 
  -8   0  16        1.36       13.23     82.24 o 
  -6   0  16     2894.75     2960.62    270.41 o 
  -4   0  16        0.90      -21.97    111.87 o 
  -2   0  16      401.27      432.78    169.81 o 
   0   0  16     1220.50     1502.72    265.37 o 
   2   0  16      201.94      220.08    150.50 o 
   4   0  16      149.47      223.03    175.41 o 
   6   0  16      122.45      347.88    174.97 o 
 -23   1  16      130.89      129.00    138.73 o 
 -21   1  16       95.50      -10.16    116.11 o 
 -19   1  16       12.22      -46.59     68.26 o 
 -17   1  16      533.39      401.05     89.51 o 
 -15   1  16       31.74      -15.72     64.59 o 
 -13   1  16      559.38      648.05     90.16 o 
 -11   1  16       65.91       53.50     60.17 o 
  -9   1  16      354.88      178.03     65.48 o 
  -7   1  16      278.26      207.58     72.88 o 
  -5   1  16      115.88      165.37    103.17 o 
  -3   1  16      272.99      214.04     98.84 o 
  -1   1  16      990.33     1223.36    172.33 o 
   1   1  16        3.21      -36.73     91.13 o 
   3   1  16       21.55       -9.37     94.03 o 
   5   1  16        8.31       -1.83     96.17 o 
 -24   2  16      123.59      144.06    145.38 o 
 -22   2  16       54.08       89.23    135.86 o 
 -20   2  16        1.86      -20.30     88.52 o 
 -18   2  16      595.22      794.62    104.03 o 
 -16   2  16        4.96        3.53     66.02 o 
 -14   2  16     1202.32      899.15     99.96 o 
 -12   2  16      123.08      127.69     67.36 o 
 -10   2  16       96.17      111.13     59.63 o 
  -8   2  16      132.15      254.24     78.82 o 
  -6   2  16       13.72      -19.05     83.20 o 
  -4   2  16        5.22       -7.12     82.68 o 
  -2   2  16      688.99      882.12    151.09 o 
   0   2  16        1.32       -2.90     88.72 o 
   2   2  16      532.14      792.55    166.50 o 
   4   2  16        4.63      -46.29     94.37 o 
   6   2  16        6.62      -98.53    104.27 o 
 -23   3  16       21.61      -50.37    131.35 o 
 -21   3  16      488.66      465.62    147.71 o 
 -19   3  16      532.95      430.68    196.32 o 
 -17   3  16       74.57      102.74     92.72 o 
 -15   3  16     1688.75     2002.56    180.71 o 
 -13   3  16      251.52      219.32     76.80 o 
 -11   3  16      175.45      183.87     84.58 o 
  -9   3  16     1563.50     2076.76    309.77 o 
  -7   3  16       25.06      -12.05     76.82 o 
  -5   3  16      254.40      305.75    115.23 o 
  -3   3  16      406.33      387.00    119.77 o 
  -1   3  16      142.04      112.98    101.38 o 
   1   3  16      283.52      534.64    131.87 o 
   3   3  16      416.67      474.17    259.66 o 
   5   3  16        0.72      -89.11     99.19 o 
 -22   4  16       17.81      107.08    101.74 o 
 -20   4  16      588.71      416.89    116.04 o 
 -18   4  16       37.26       75.06     91.17 o 
 -16   4  16      634.52      695.83     99.63 o 
 -14   4  16      645.84      739.86     94.26 o 
 -12   4  16        8.39      -19.76     60.82 o 
 -10   4  16      297.58      230.58     99.94 o 
  -8   4  16        3.82      -11.12     86.74 o 
  -6   4  16      126.09       73.07    126.11 o 
  -4   4  16      132.82       96.76    127.50 o 
  -2   4  16       13.06      -49.90     89.90 o 
   0   4  16      378.77      362.40    132.11 o 
   2   4  16        3.14       63.25    101.26 o 
   4   4  16      137.54      223.11    124.93 o 
 -21   5  16       11.00        7.18    128.63 o 
 -19   5  16      116.29      -33.28     92.07 o 
 -17   5  16      571.38      382.82    106.10 o 
 -15   5  16      247.47      202.92     77.64 o 
 -13   5  16      544.69      743.08    103.21 o 
 -11   5  16       88.55       -2.86     84.84 o 
  -9   5  16       25.23      -74.87     82.21 o 
  -7   5  16      521.19      536.25    188.16 o 
  -5   5  16      666.96      796.14    152.87 o 
  -3   5  16       25.21      -77.30     83.73 o 
  -1   5  16       83.81       42.61     99.95 o 
   1   5  16       30.48      -94.14     94.14 o 
   3   5  16       51.82      -14.98    104.46 o 
 -20   6  16       49.64      -13.36     96.60 o 
 -18   6  16      633.14      613.08    125.81 o 
 -16   6  16       57.42      -13.40     89.05 o 
 -14   6  16      196.18      216.29     94.44 o 
 -12   6  16      854.28      573.57    132.81 o 
 -10   6  16        5.71      -94.05     94.05 o 
  -8   6  16        0.83      -54.93     91.84 o 
  -6   6  16      284.24      133.20    105.95 o 
  -4   6  16       97.99       83.13     98.54 o 
  -2   6  16      317.24      180.64    110.12 o 
   0   6  16        8.64      -53.84    102.47 o 
   2   6  16       23.96       40.41    106.62 o 
 -19   7  16      152.29       -1.63     98.79 o 
 -17   7  16       77.87       13.61    105.04 o 
 -15   7  16      120.50      145.04    118.52 o 
 -13   7  16      158.28      105.59    114.59 o 
 -11   7  16      240.20      182.50    116.14 o 
  -9   7  16      143.66       37.32     98.13 o 
  -7   7  16      184.70      237.49    120.98 o 
  -5   7  16      233.55      289.18    117.84 o 
  -3   7  16       37.87      -43.18     94.20 o 
  -1   7  16      314.78      254.94    152.64 o 
   1   7  16       19.78      -87.27    105.78 o 
 -18   8  16        8.32      125.14    137.05 o 
 -16   8  16       18.67       -7.65    119.54 o 
 -14   8  16       15.54       98.17    165.68 o 
 -12   8  16       69.83      -35.93    110.91 o 
 -10   8  16      776.52      688.03    148.22 o 
  -8   8  16      294.47      299.40    128.05 o 
  -6   8  16        9.09      -36.05    135.47 o 
  -4   8  16       86.70      -93.33     93.33 o 
  -2   8  16      165.17       18.37    102.97 o 
   0   8  16       23.29      -83.67    107.56 o 
 -15   9  16        9.50       98.02    171.28 o 
 -13   9  16        2.63      182.34    169.51 o 
 -11   9  16       24.30      -99.78     99.78 o 
  -9   9  16       74.60       44.57    120.64 o 
  -7   9  16        8.19      -84.83    150.73 o 
  -5   9  16        7.99      -99.30     99.30 o 
  -3   9  16       27.16       91.58    117.75 o 
 -23   1  17      182.39      430.82    162.31 o 
 -21   1  17        5.29      -23.73    133.20 o 
 -19   1  17      453.52      635.87    153.61 o 
 -17   1  17        5.30      -17.27     71.90 o 
 -15   1  17       11.61      -66.73     66.73 o 
 -13   1  17        8.06      -61.46     61.46 o 
 -11   1  17        8.18      -57.85     57.85 o 
  -9   1  17       48.85      -15.89     68.13 o 
  -7   1  17       85.64      106.99     97.52 o 
  -5   1  17       39.72       76.10     97.30 o 
  -3   1  17      119.38       98.60    103.18 o 
  -1   1  17      190.60      355.33    127.49 o 
   1   1  17       21.53       -0.09    107.76 o 
   3   1  17        0.90     -102.69    102.69 o 
 -22   2  17        2.16     -127.65    127.65 o 
 -20   2  17      140.89      145.76     99.05 o 
 -18   2  17        2.16      -38.10     73.83 o 
 -16   2  17      781.75      777.30    104.57 o 
 -14   2  17       73.25       69.81     67.96 o 
 -12   2  17      824.86      681.93     91.65 o 
 -10   2  17       25.98       24.03     72.14 o 
  -8   2  17       47.05        9.55     83.67 o 
  -6   2  17       27.50      -54.03     82.99 o 
  -4   2  17      738.59      804.43    154.57 o 
  -2   2  17       30.30       15.83     89.67 o 
   0   2  17      182.65      174.49    111.10 o 
   2   2  17      234.58      293.20    123.25 o 
   4   2  17       15.81       98.15    122.85 o 
 -23   3  17      209.58      -16.98    140.53 o 
 -21   3  17       11.72      -31.10     96.20 o 
 -19   3  17       32.59       47.61     98.60 o 
 -17   3  17      202.19      251.61     87.44 o 
 -15   3  17       59.84       17.68     71.62 o 
 -13   3  17      404.79      305.56     79.82 o 
 -11   3  17       11.18      -40.90     67.84 o 
  -9   3  17        7.63       20.20     86.59 o 
  -7   3  17      200.44       91.37     93.96 o 
  -5   3  17       51.81       62.13     96.75 o 
  -3   3  17        0.88      -62.57     94.04 o 
  -1   3  17       72.23      -55.66    100.04 o 
   1   3  17      312.60      287.76    136.43 o 
   3   3  17       15.65      -54.29    112.86 o 
 -22   4  17       97.89      -42.36     98.29 o 
 -20   4  17       13.55      -47.74     96.71 o 
 -18   4  17       44.81      -83.90     83.90 o 
 -16   4  17        4.18        3.75     73.25 o 
 -14   4  17       75.70       17.83     67.49 o 
 -12   4  17      583.70      509.75     99.99 o 
 -10   4  17       11.80       -1.58     88.95 o 
  -8   4  17       50.28       76.65     94.85 o 
  -6   4  17       70.87       79.89     99.91 o 
  -4   4  17      417.81      326.60    194.79 o 
  -2   4  17      558.96      529.70    171.72 o 
   0   4  17      249.23      292.49    124.56 o 
   2   4  17       66.61      111.66    185.29 o 
 -21   5  17        0.35      -78.46     98.58 o 
 -19   5  17       64.91      -54.96     97.54 o 
 -17   5  17      485.20      416.02    113.45 o 
 -15   5  17      146.98       75.28     77.20 o 
 -13   5  17       65.63      -64.87     89.26 o 
 -11   5  17        6.68      125.81    158.75 o 
  -9   5  17       39.08       -4.08     94.90 o 
  -7   5  17      444.71      550.47    133.83 o 
  -5   5  17      278.43      242.89    117.10 o 
  -3   5  17      102.03      -76.66     88.71 o 
  -1   5  17      576.89      542.74    148.42 o 
   1   5  17       22.47      -63.83    111.73 o 
 -20   6  17       96.84       14.95    104.34 o 
 -18   6  17       42.33        3.50     97.65 o 
 -16   6  17      261.35      304.47    144.41 o 
 -14   6  17      145.74      126.78    100.81 o 
 -12   6  17        2.10       50.56    106.97 o 
 -10   6  17      566.63      394.73    139.54 o 
  -8   6  17      117.28       25.64    102.90 o 
  -6   6  17        3.47       27.61     99.31 o 
  -4   6  17      476.62      286.09    127.41 o 
  -2   6  17       13.92      -56.73    105.50 o 
   0   6  17       42.25       61.88    121.24 o 
 -17   7  17       85.57       74.95    125.12 o 
 -15   7  17        5.98      -15.48    148.43 o 
 -13   7  17       90.56      126.59    112.72 o 
 -11   7  17        6.46       42.81     98.18 o 
  -9   7  17      458.23      412.54    134.98 o 
  -7   7  17      102.46       62.98    158.53 o 
  -5   7  17      385.73      570.16    167.23 o 
  -3   7  17       30.34       75.36    108.72 o 
  -1   7  17        0.22       63.62    119.40 o 
 -16   8  17       28.34      -91.97    147.40 o 
 -14   8  17        2.85       -2.36    152.27 o 
 -12   8  17        4.50      -23.13    107.64 o 
 -10   8  17      265.65      188.93    161.11 o 
  -8   8  17        0.47      -11.87    105.98 o 
  -6   8  17        6.94      -49.00    113.38 o 
  -4   8  17       21.22      -33.39    106.59 o 
  -9   9  17        3.51      -47.12    107.43 o 
 -22   0  18        0.52      -97.28    201.21 o 
 -20   0  18      820.10      818.58    166.17 o 
 -18   0  18       42.22      -48.31    119.56 o 
 -16   0  18        2.86      -75.50    107.79 o 
 -14   0  18      582.25      750.15    142.54 o 
 -12   0  18      103.97      185.77    113.63 o 
 -10   0  18        0.59      -96.25    132.51 o 
  -8   0  18       48.55      -50.56    131.78 o 
  -6   0  18      163.08      192.07    159.79 o 
  -4   0  18       92.85      -49.83    134.87 o 
  -2   0  18      378.44      857.90    228.32 o 
   0   0  18       37.14      -14.74    148.29 o 
   2   0  18      120.59      122.34    180.72 o 
 -21   1  18      309.71      574.34    160.65 o 
 -19   1  18      114.51      191.20     88.24 o 
 -17   1  18      287.34      198.59     83.76 o 
 -15   1  18       37.21      -72.29     72.29 o 
 -13   1  18       38.57      -51.13     65.66 o 
 -11   1  18      170.44      176.04     83.99 o 
  -9   1  18      410.77      394.63    175.19 o 
  -7   1  18       20.68      -90.54     90.54 o 
  -5   1  18       19.88        4.26     92.09 o 
  -3   1  18      343.94      768.20    315.89 o 
  -1   1  18       99.49      179.11    120.52 o 
   1   1  18      141.00      270.11    124.84 o 
 -22   2  18       12.95     -100.15    137.37 o 
 -20   2  18      116.24      -50.11     96.03 o 
 -18   2  18      272.31      149.33     88.29 o 
 -16   2  18      135.48      121.43     82.14 o 
 -14   2  18       12.56      -65.68     65.68 o 
 -12   2  18      211.23      307.54     98.00 o 
 -10   2  18       97.16       10.45     80.69 o 
  -8   2  18        3.78       73.09     96.65 o 
  -6   2  18     1847.70     2480.84    248.41 o 
  -4   2  18       30.93       25.12    204.01 o 
  -2   2  18       13.01      -53.25    133.18 o 
   0   2  18       18.03     -103.13    103.13 o 
 -21   3  18       52.07       11.26    100.28 o 
 -19   3  18       28.91      -88.89     88.89 o 
 -17   3  18      618.42      730.02    133.45 o 
 -15   3  18      509.74      492.35     97.02 o 
 -13   3  18       17.71      -76.72     78.85 o 
 -11   3  18       49.54       38.86     89.27 o 
  -9   3  18        2.63      -73.07     88.45 o 
  -7   3  18      266.27      172.20    111.75 o 
  -5   3  18       86.21      130.83    161.85 o 
  -3   3  18       21.75      -95.92     95.92 o 
  -1   3  18      148.14       63.39    106.47 o 
   1   3  18      453.40      681.36    157.54 o 
 -20   4  18       10.46      -86.06    102.47 o 
 -18   4  18      128.67      226.31    107.81 o 
 -16   4  18        4.67      -72.76     72.76 o 
 -14   4  18      201.45      109.47     89.58 o 
 -12   4  18       31.48       38.46     92.37 o 
 -10   4  18      195.12       76.09    105.52 o 
  -8   4  18        8.92       48.49    104.75 o 
  -6   4  18      136.58      107.65    111.88 o 
  -4   4  18       23.24      -87.41    108.24 o 
  -2   4  18      287.32      142.73    110.37 o 
   0   4  18       50.17      -30.37    108.02 o 
 -19   5  18       28.40       21.86     97.58 o 
 -17   5  18        4.61       50.51     99.88 o 
 -15   5  18      481.00      576.60    119.34 o 
 -13   5  18      135.34      109.52    112.76 o 
 -11   5  18        8.45       -8.45    103.24 o 
  -9   5  18      121.94      242.28    126.58 o 
  -7   5  18       57.90      -86.25     95.20 o 
  -5   5  18       44.80       82.39    117.75 o 
  -3   5  18        0.36     -106.70    106.70 o 
  -1   5  18      192.39      329.35    144.53 o 
 -18   6  18       13.75      -29.60     92.73 o 
 -16   6  18        1.02       28.75    148.73 o 
 -14   6  18      223.15       62.56    110.49 o 
 -12   6  18       52.10       88.33    118.92 o 
 -10   6  18      155.40      169.71    118.38 o 
  -8   6  18       50.88      -63.57    154.19 o 
  -6   6  18        3.85       76.43    108.80 o 
  -4   6  18       25.04     -105.84    110.90 o 
 -15   7  18       90.92      101.70    165.09 o 
 -13   7  18       79.41        7.03    120.84 o 
 -11   7  18      166.46       52.89    107.42 o 
  -9   7  18      210.17       58.50    120.13 o 
  -7   7  18        6.96       40.37    126.99 o 
  -5   7  18        0.42      -11.22    112.46 o 
 -19   1  19      103.11      -82.36     82.36 o 
 -17   1  19      165.28       12.69     84.14 o 
 -15   1  19      330.83      410.01     92.89 o 
 -13   1  19      131.03       46.46     85.97 o 
 -11   1  19       13.28       13.64    111.98 o 
  -9   1  19       54.67      -96.03    114.84 o 
  -7   1  19      111.83      136.86    104.45 o 
  -5   1  19      105.80      231.66    128.35 o 
  -3   1  19        0.03      -41.20    105.79 o 
  -1   1  19      217.32      220.42    141.58 o 
 -20   2  19       60.95       20.45    104.83 o 
 -18   2  19      136.52      255.61     95.25 o 
 -16   2  19      127.62       97.34     84.95 o 
 -14   2  19      253.64      347.44    104.94 o 
 -12   2  19       14.14      -74.77     74.77 o 
 -10   2  19      124.59       54.70    109.15 o 
  -8   2  19      108.06       85.62    112.71 o 
  -6   2  19      159.57      248.27    122.26 o 
  -4   2  19       47.76      -44.64    103.60 o 
  -2   2  19       40.13      -22.88    115.05 o 
 -19   3  19       10.00     -110.31    110.31 o 
 -17   3  19        0.21      -51.46     78.47 o 
 -15   3  19      181.58      211.43     93.93 o 
 -13   3  19        3.79       42.06     85.52 o 
 -11   3  19       56.27      -43.92     95.55 o 
  -9   3  19      249.80      253.68    123.32 o 
  -7   3  19        0.03      -62.62    109.68 o 
  -5   3  19      248.65      129.06    117.42 o 
  -3   3  19        5.58      118.73    117.60 o 
 -18   4  19        0.03       13.11     97.63 o 
 -16   4  19       79.71      153.04     94.41 o 
 -14   4  19        0.33       48.10     87.24 o 
 -12   4  19        0.09      -27.97    118.61 o 
 -10   4  19        4.88      -50.13    149.11 o 
  -8   4  19       31.28      -66.27    121.77 o 
  -6   4  19        0.29      -10.90    110.58 o 
  -4   4  19       77.83       71.49    119.39 o 
 -15   5  19      138.68       98.16    124.42 o 
 -13   5  19       22.05      -25.87    118.14 o 
 -11   5  19       65.78      -21.06    114.23 o 
  -9   5  19        8.44       -2.44    116.69 o 
  -7   5  19       21.84      162.57    118.50 o 
  -5   5  19       43.74      -70.61    119.08 o 
 -12   6  19       44.88      109.27    124.47 o 
 -10   6  19       76.41      -22.07    115.53 o 
  -8   6  19       42.28      -47.38    105.36 o 
 -16   0  20       39.95      -58.06    115.57 o 
 -14   0  20      497.46      322.82    182.93 o 
 -12   0  20        3.25      -26.68    160.08 o 
 -10   0  20      230.86       98.31    163.91 o 
  -8   0  20       54.21      -34.20    173.79 o 
  -6   0  20        0.73      -60.59    150.06 o 
 -17   1  20        7.78      -46.12     85.11 o 
 -15   1  20       15.09      -20.79     90.45 o 
 -13   1  20       18.11      109.03    112.37 o 
 -11   1  20       76.29      -56.61    107.59 o 
  -9   1  20       49.54       12.74    109.94 o 
  -7   1  20       46.97      -96.01    109.02 o 
  -5   1  20        5.51      -48.73    111.26 o 
 -16   2  20      134.91      173.29    114.36 o 
 -14   2  20        0.43      -50.53     90.63 o 
 -12   2  20      134.62       39.88    118.38 o 
 -10   2  20        0.26      -55.58    105.52 o 
  -8   2  20       28.31        7.78    118.83 o 
  -6   2  20      182.20      248.44    133.11 o 
 -15   3  20       13.42       66.15    118.59 o 
 -13   3  20      188.47      292.04    103.24 o 
 -11   3  20       47.38      -61.31    108.69 o 
  -9   3  20       65.37      -16.95    125.14 o 
  -7   3  20       45.28       60.23    128.29 o 
 -12   4  20      165.32      169.31    133.18 o 
 -10   4  20       87.70      -20.31    175.35 o 
                                                 
